# Supplementary material for: Crystal structure of 4-chloro-2-iodo­aniline
Source: Acta Crystallogr Sect E Struct Rep Online. 2014 Aug 1;70(Pt 9):o944–5. doi: 10.1107/S1600536814016869 (PMC4186172; doi:10.1107/S1600536814016869)
Supplement: Supplementary file 1 [file e-70-0o944-sup1.cif]

##############################################################################
#                                                                            #
# This CIF contains the data in a paper accepted for publication in          #
# Acta Crystallographica Section E. It conforms to the requirements of       #
# Notes for Authors for Acta Crystallographica Section E, and has been       #
# peer reviewed under the auspices of the IUCr Commission on Journals.       #
#                                                                            #
# Full details of the Crystallographic Information File format               #
# are given in the paper "The Crystallographic Information File (CIF):       #
# a New Standard Archive File for Crystallography" by S. R. Hall, F. H.      #
# Allen and I. D. Brown [Acta Cryst. (1991), A47, 655-685].                  #
#                                                                            #
# The current version of the core CIF dictionary is obtainable from          #
# ftp://ftp.iucr.org/pub/cif_core.dic.                                       #
#                                                                            #
# Software is freely available for graphical display of the structure(s)     #
# in this CIF. For information consult the CIF software page                 #
# http://www.iucr.org/resources/cif/software.                                #
#                                                                            #
# This file may be used for bona fide research purposes within the           #
# scientific community so long as proper attribution is given to the journal # 
# article from which it was obtained.                                        #
#                                                                            #
##############################################################################
data_global
_audit_creation_method     'APEX2 v2014.5-0'
_journal_date_recd_electronic     2014-07-17
_journal_date_accepted     2014-07-21
_journal_name_full     'Acta Crystallographica, Section E'
_journal_year     2014
_journal_volume     70
_journal_issue      9
_journal_page_first     o944
_journal_page_last     o945
_journal_paper_category     HO
_journal_paper_doi     10.1107/S1600536814016869
_journal_coeditor_code     JJ2191
_publ_contact_author_name     'Tanski, Joseph M.'
_publ_contact_author_address
;
Department of Chemistry
Vassar College
Poughkeepsie
NY 12604
USA
;
_publ_contact_author_email     'jotanski@vassar.edu'
_publ_contact_author_fax     '845-437-5747'
_publ_contact_author_phone     '845-437-5731'
_publ_section_title
;
Crystal structure of 4-chloro-2-iodoaniline
;
loop_
    _publ_author_name
    _publ_author_footnote
    _publ_author_address
    'Quinn, Taylor R.' .
;
Department of Chemistry
Vassar College
Poughkeepsie, NY 12604
USA
;
    'Tanski, Joseph M.' .
;
Department of Chemistry
Vassar College
Poughkeepsie, NY 12604
USA
;
data_I
_database_code_depnum_ccdc_archive 'CCDC 1015344'
_chemical_name_systematic
;
4-Chloro-2-iodoaniline
;
_chemical_name_common     4-Chloro-2-iodoaniline
_chemical_formula_moiety     'C6 H5 Cl I N'
_chemical_formula_sum     'C6 H5 Cl I N'
_chemical_formula_iupac     'C6 H5 Cl I N'
_chemical_formula_weight     253.46
_chemical_melting_point     ?
_symmetry_space_group_name_hall     'P 2ac 2ab'
_space_group_crystal_system     orthorhombic
_space_group_name_H-M_alt     'P 21 21 21'
_space_group_name_Hall     'P 2ac 2ab'
loop_
    _space_group_symop_operation_xyz
    'x, y, z'
    'x+1/2, -y+1/2, -z'
    '-x, y+1/2, -z+1/2'
    '-x+1/2, -y, z+1/2'
_cell_length_a     4.1538(4)
_cell_length_b     11.3685(11)
_cell_length_c     15.8550(16)
_cell_angle_alpha     90
_cell_angle_beta     90
_cell_angle_gamma     90
_cell_volume     748.71(13)
_cell_formula_units_Z     4
_cell_measurement_reflns_used     5580
_cell_measurement_theta_min     2.2044
_cell_measurement_theta_max     30.3073
_cell_measurement_temperature     125.(2)
_cell_special_details     ?
_exptl_crystal_description     plate
_exptl_crystal_colour     colourless
_exptl_crystal_size_max     0.200
_exptl_crystal_size_mid     0.100
_exptl_crystal_size_min     0.050
_exptl_crystal_density_diffrn     2.249
_exptl_crystal_density_meas     ?
_exptl_crystal_density_method     'not measured'
_exptl_crystal_F_000     472
_exptl_absorpt_coefficient_mu     4.541
_exptl_absorpt_correction_type     multi-scan
_exptl_absorpt_process_details     '(SADABS; Bruker, 2007)'
_exptl_absorpt_correction_T_min     0.56
_exptl_absorpt_correction_T_max     0.81
_exptl_special_details
;
;
_diffrn_ambient_temperature     125(2)
_diffrn_radiation_type     MoK\a
_diffrn_radiation_wavelength     0.71073
_diffrn_radiation_source     'fine-focus sealed tube'
_diffrn_radiation_monochromator     graphite
_diffrn_measurement_device_type     'Bruker APEXII CCD'
_diffrn_measurement_method     '\f and \w scans'
_diffrn_detector_area_resol_mean     8.3333
_diffrn_reflns_number     11850
_diffrn_reflns_av_R_equivalents     0.0657
_diffrn_reflns_theta_min     2.20
_diffrn_reflns_theta_max     30.53
_diffrn_reflns_theta_full     30.53
_diffrn_measured_fraction_theta_max     1.000
_diffrn_measured_fraction_theta_full     1.000
_diffrn_reflns_limit_h_min     -5
_diffrn_reflns_limit_h_max     5
_diffrn_reflns_limit_k_min     -16
_diffrn_reflns_limit_k_max     16
_diffrn_reflns_limit_l_min     -22
_diffrn_reflns_limit_l_max     22
_refine_special_details
;
Refined as a 2-component inversion twin.
;
_reflns_number_total     2281
_reflns_number_gt     2007
_reflns_threshold_expression     I>2\s(I)
_refine_ls_structure_factor_coef     Fsqd
_refine_ls_matrix_type     full
_refine_ls_R_factor_all     0.0382
_refine_ls_R_factor_gt     0.0292
_refine_ls_wR_factor_gt     0.0508
_refine_ls_wR_factor_ref     0.0534
_refine_ls_goodness_of_fit_ref     1.016
_refine_ls_restrained_S_all     1.016
_refine_ls_number_reflns     2281
_refine_ls_number_parameters     88
_refine_ls_number_restraints     2
_refine_ls_hydrogen_treatment     mixed
_refine_ls_weighting_scheme     calc
_refine_ls_weighting_details
                      'w=1/[\s^2^(Fo^2^)+(0.0156P)^2^] where P=(Fo^2^+2Fc^2^)/3'
_atom_sites_solution_hydrogens     mixed
_atom_sites_solution_primary     direct
_atom_sites_solution_secondary     difmap
_refine_ls_shift/su_max     0.001
_refine_ls_shift/su_mean     0.000
_refine_diff_density_max     0.961
_refine_diff_density_min     -1.027
_refine_ls_extinction_method     none
_refine_ls_extinction_coef     ?
_refine_ls_abs_structure_details
;
Flack x determined using 742 quotients
[(<i>I</i>^+^)-(<i>I</i>^-^)]/[(<i>I</i>^+^)+(<i>I</i>^-^)]
(Parsons <i>et al.</i>, 2013)
;
_refine_ls_abs_structure_Flack     -0.03(3)
loop_
    _atom_type_symbol
    _atom_type_description
    _atom_type_scat_dispersion_real
    _atom_type_scat_dispersion_imag
    _atom_type_scat_source
    C C 0.0033 0.0016 'International Tables Vol C Tables 4.2.6.8 and 6.1.1.4'
    H H 0.0000 0.0000 'International Tables Vol C Tables 4.2.6.8 and 6.1.1.4'
    N N 0.0061 0.0033 'International Tables Vol C Tables 4.2.6.8 and 6.1.1.4'
    Cl Cl 0.1484 0.1585 'International Tables Vol C Tables 4.2.6.8 and 6.1.1.4'
    I I -0.4742 1.8119 'International Tables Vol C Tables 4.2.6.8 and 6.1.1.4'
_computing_data_collection     'APEX2 (Bruker, 2007)'
_computing_cell_refinement     'SAINT (Bruker, 2007)'
_computing_data_reduction     'SAINT (Bruker, 2007)'
_computing_structure_solution     'SHELXS97 (Sheldrick, 2008)'
_computing_structure_refinement     'SHELXL2014 (Sheldrick, 2008)'
_computing_molecular_graphics     'SHELXTL2014 (Sheldrick, 2008)'
_computing_publication_material
;
SHELXTL2014 (Sheldrick, 2008), OLEX2 (Dolomanov <i>et al.</i>,
2009) and
Mercury (Macrae <i>et al.</i>, 2006)
;
loop_
    _atom_site_type_symbol
    _atom_site_label
    _atom_site_fract_x
    _atom_site_fract_y
    _atom_site_fract_z
    _atom_site_U_iso_or_equiv
    _atom_site_adp_type
    _atom_site_calc_flag
    _atom_site_occupancy
    _atom_site_disorder_assembly
    _atom_site_disorder_group
    I I1 1.19309(8) 0.92075(3) -0.09588(2) 0.02161(9) Uani d 1 . .
    Cl Cl1 1.0100(4) 0.80636(12) 0.24943(10) 0.0322(3) Uani d 1 . .
    N N1 0.8012(13) 1.1528(4) -0.0258(3) 0.0236(9) Uani d 1 . .
    H H1 0.795(14) 1.124(5) -0.0783(19) 0.028 Uiso d 1 . .
    H H2 0.625(10) 1.196(4) -0.017(4) 0.028 Uiso d 1 . .
    C C1 0.8463(11) 1.0685(4) 0.0375(3) 0.0187(10) Uani d 1 . .
    C C2 1.0139(12) 0.9638(4) 0.0242(3) 0.0167(10) Uani d 1 . .
    C C3 1.0695(12) 0.8840(4) 0.0886(3) 0.0190(10) Uani d 1 . .
    H H3 1.1867 0.8136 0.0784 0.023 Uiso calc 1 . .
    C C4 0.9513(13) 0.9087(5) 0.1680(3) 0.0233(11) Uani d 1 . .
    C C5 0.7803(14) 1.0111(5) 0.1839(4) 0.0255(12) Uani d 1 . .
    H H5 0.6977 1.0266 0.2387 0.031 Uiso calc 1 . .
    C C6 0.7316(12) 1.0906(4) 0.1191(3) 0.0228(11) Uani d 1 . .
    H H6 0.6182 1.1615 0.1301 0.027 Uiso calc 1 . .
loop_
    _atom_site_aniso_label
    _atom_site_aniso_U_11
    _atom_site_aniso_U_22
    _atom_site_aniso_U_33
    _atom_site_aniso_U_12
    _atom_site_aniso_U_13
    _atom_site_aniso_U_23
    I1 0.01729(14) 0.02359(15) 0.02395(16) 0.00030(14) 0.00153(14) -0.00153(15)
    Cl1 0.0468(9) 0.0259(7) 0.0238(7) 0.0013(7) -0.0056(6) 0.0049(6)
    N1 0.027(2) 0.0132(19) 0.031(3) 0.003(2) -0.001(3) 0.0002(18)
    C1 0.014(2) 0.013(2) 0.029(3) -0.002(2) -0.003(2) -0.001(2)
    C2 0.015(3) 0.016(2) 0.019(3) -0.0008(19) -0.001(2) -0.002(2)
    C3 0.018(2) 0.014(2) 0.024(3) 0.0009(18) -0.003(2) -0.003(2)
    C4 0.025(3) 0.021(3) 0.024(3) -0.003(3) -0.004(2) 0.002(2)
    C5 0.026(3) 0.026(3) 0.025(3) -0.003(2) 0.001(2) -0.004(2)
    C6 0.023(3) 0.015(2) 0.030(3) 0.002(2) -0.001(2) -0.007(2)
_geom_special_details
;
All e.s.d.'s (except the e.s.d. in the dihedral angle between two l.s. planes)
are estimated using the full covariance matrix. The cell e.s.d.'s are taken
into account individually in the estimation of e.s.d.'s in distances, angles
and torsion angles; correlations between e.s.d.'s in cell parameters are only
used when they are defined by crystal symmetry. An approximate (isotropic)
treatment of cell e.s.d.'s is used for estimating e.s.d.'s involving l.s.
planes.
;
loop_
    _geom_bond_atom_site_label_1
    _geom_bond_atom_site_label_2
    _geom_bond_site_symmetry_2
    _geom_bond_distance
    _geom_bond_publ_flag
    I1 C2 . 2.101(5) ?
    Cl1 C4 . 1.755(6) ?
    Cl1 I1 2_465 3.7850(16) ?
    N1 C1 . 1.400(7) ?
    N1 H1 . 0.90(2) ?
    N1 H2 . 0.90(2) ?
    C1 C2 . 1.395(7) ?
    C1 C6 . 1.402(7) ?
    C2 C3 . 1.386(7) ?
    C3 C4 . 1.380(7) ?
    C3 H3 . 0.95 ?
    C4 C5 . 1.387(8) ?
    C5 C6 . 1.383(7) ?
    C5 H5 . 0.95 ?
    C6 H6 . 0.95 ?
loop_
    _geom_contact_atom_site_label_1
    _geom_contact_atom_site_label_2
    _geom_contact_distance
    _geom_contact_site_symmetry_2
    _geom_contact_publ_flag
    Cl1 I1 3.7850(16) 2_465 y
loop_
    _geom_angle_atom_site_label_1
    _geom_angle_atom_site_label_2
    _geom_angle_atom_site_label_3
    _geom_angle_site_symmetry_1
    _geom_angle_site_symmetry_3
    _geom_angle
    _geom_angle_publ_flag
    C4 Cl1 I1 . 2_465 86.03(18) ?
    C1 N1 H1 . . 115.(4) ?
    C1 N1 H2 . . 112.(4) ?
    H1 N1 H2 . . 109.(5) ?
    C2 C1 N1 . . 122.9(5) ?
    C2 C1 C6 . . 117.5(5) ?
    N1 C1 C6 . . 119.5(5) ?
    C3 C2 C1 . . 122.0(5) ?
    C3 C2 I1 . . 117.2(4) ?
    C1 C2 I1 . . 120.8(4) ?
    C4 C3 C2 . . 118.7(5) ?
    C4 C3 H3 . . 120.7 ?
    C2 C3 H3 . . 120.7 ?
    C3 C4 C5 . . 121.3(5) ?
    C3 C4 Cl1 . . 119.1(4) ?
    C5 C4 Cl1 . . 119.6(4) ?
    C6 C5 C4 . . 119.2(5) ?
    C6 C5 H5 . . 120.4 ?
    C4 C5 H5 . . 120.4 ?
    C5 C6 C1 . . 121.3(5) ?
    C5 C6 H6 . . 119.4 ?
    C1 C6 H6 . . 119.4 ?
loop_
    _geom_torsion_atom_site_label_1
    _geom_torsion_atom_site_label_2
    _geom_torsion_atom_site_label_3
    _geom_torsion_atom_site_label_4
    _geom_torsion_site_symmetry_1
    _geom_torsion_site_symmetry_2
    _geom_torsion_site_symmetry_3
    _geom_torsion_site_symmetry_4
    _geom_torsion
    _geom_torsion_publ_flag
    N1 C1 C2 C3 . . . . 176.8(5) ?
    C6 C1 C2 C3 . . . . -0.5(7) ?
    N1 C1 C2 I1 . . . . -3.3(7) ?
    C6 C1 C2 I1 . . . . 179.4(4) ?
    C1 C2 C3 C4 . . . . 0.8(8) ?
    I1 C2 C3 C4 . . . . -179.1(4) ?
    C2 C3 C4 C5 . . . . -0.1(8) ?
    C2 C3 C4 Cl1 . . . . 178.2(4) ?
    I1 Cl1 C4 C3 2_465 . . . -49.3(4) ?
    I1 Cl1 C4 C5 2_465 . . . 129.0(4) ?
    C3 C4 C5 C6 . . . . -0.9(8) ?
    Cl1 C4 C5 C6 . . . . -179.2(4) ?
    C4 C5 C6 C1 . . . . 1.2(8) ?
    C2 C1 C6 C5 . . . . -0.5(7) ?
    N1 C1 C6 C5 . . . . -177.9(5) ?
loop_
    _geom_hbond_atom_site_label_D
    _geom_hbond_atom_site_label_H
    _geom_hbond_atom_site_label_A
    _geom_hbond_site_symmetry_A
    _geom_hbond_distance_DH
    _geom_hbond_distance_HA
    _geom_hbond_distance_DA
    _geom_hbond_angle_DHA
    _geom_hbond_publ_flag
    N1 H2 N1 2_475 0.90(2) 2.28(3) 3.142(6) 161(5) y
_iucr_refine_instructions_details
;
TITL TQ1659C in P2(1)2(1)2(1)
CELL 0.71073 4.1538 11.3685 15.8550 90.000 90.000 90.000
ZERR 4.00 0.0004 0.0011 0.0016 0.000 0.000 0.000
LATT -1
SYMM x+1/2, -y+1/2, -z
SYMM -x, y+1/2, -z+1/2
SYMM -x+1/2, -y, z+1/2
SFAC C H N CL I
UNIT 24 20 4 4 4
TEMP -148
SIZE 0.2 0.1 0.05
ACTA
L.S. 8
HTAB N1 I1
EQIV $1 -x+3/2, -y+2, z-1/2
HTAB N1 Cl1_$1
EQIV $2 x-1/2, -y+5/2, -z
HTAB N1 N1_$2
EQIV $3 -x+3/2, -y+2, z+1/2
HTAB C5 I1_$3
EQIV $4 2-x, 1/2+y, 1/2-z
HTAB C6 Cl1_$4
EQIV $5 -1/2+x, 3/2-y, -z
RTAB one Cl1 I1_$5
BIND Cl1 I1_$5
FMAP 2
PLAN 20
BOND
BOND $H
LIST 4
CONF
DFIX 0.91 N1 H1
DFIX 0.91 N1 H2
WGHT    0.015600
FVAR       0.17150
I1    5    1.193085    0.920747   -0.095884    11.00000    0.01729    0.02359 =
         0.02395   -0.00153    0.00153    0.00030
CL1   4    1.010029    0.806359    0.249433    11.00000    0.04684    0.02587 =
         0.02380    0.00485   -0.00564    0.00126
N1    3    0.801172    1.152752   -0.025776    11.00000    0.02715    0.01323 =
         0.03052    0.00024   -0.00144    0.00278
H1    2    0.794848    1.124068   -0.078330    11.00000   -1.20000
H2    2    0.624755    1.196298   -0.016545    11.00000   -1.20000
C1    1    0.846289    1.068454    0.037457    11.00000    0.01446    0.01285 =
         0.02882   -0.00112   -0.00289   -0.00193
C2    1    1.013901    0.963769    0.024165    11.00000    0.01479    0.01603 =
         0.01933   -0.00228   -0.00092   -0.00076
C3    1    1.069544    0.883957    0.088648    11.00000    0.01822    0.01434 =
         0.02432   -0.00294   -0.00328    0.00089
AFIX  43
H3    2    1.186727    0.813632    0.078405    11.00000   -1.20000
AFIX   0
C4    1    0.951277    0.908736    0.168001    11.00000    0.02517    0.02086 =
         0.02379    0.00178   -0.00405   -0.00308
C5    1    0.780324    1.011150    0.183945    11.00000    0.02589    0.02585 =
         0.02491   -0.00413    0.00061   -0.00320
AFIX  43
H5    2    0.697726    1.026550    0.238717    11.00000   -1.20000
AFIX   0
C6    1    0.731595    1.090577    0.119111    11.00000    0.02274    0.01542 =
         0.03028   -0.00670   -0.00143    0.00206
AFIX  43
H6    2    0.618205    1.161506    0.130114    11.00000   -1.20000
AFIX   0
HKLF 4 1 1 0 0 0 1 0 0 0 1
REM  TQ1659C in P2(1)2(1)2(1)
REM R1 =  0.0292 for    2007 Fo > 4sig(Fo)  and  0.0382 for all    2281 data
REM     88 parameters refined using      2 restraints
END
WGHT      0.0155      0.0000
REM Highest difference peak  0.961,  deepest hole -1.027,  1-sigma level  0.132
Q1    1   1.3206  0.9200 -0.0573  11.00000  0.05    0.96
Q2    1   1.0548  0.9182 -0.1363  11.00000  0.05    0.93
Q3    1   1.0604  0.9176 -0.0559  11.00000  0.05    0.87
Q4    1   1.3196  0.9233 -0.1348  11.00000  0.05    0.82
Q5    1   1.1947  0.9222 -0.1859  11.00000  0.05    0.65
Q6    1   1.4702  0.9683 -0.0989  11.00000  0.05    0.53
Q7    1   1.1731  0.9229 -0.0124  11.00000  0.05    0.50
Q8    1   0.8066  1.0660  0.3172  11.00000  0.05    0.48
Q9    1   1.3203  0.7838  0.0981  11.00000  0.05    0.44
Q10   1   1.1947  0.8634 -0.0930  11.00000  0.05    0.42
Q11   1   1.1839  0.9702 -0.0981  11.00000  0.05    0.41
Q12   1   1.0921  0.9938  0.2570  11.00000  0.05    0.40
Q13   1   0.9199  0.8867 -0.1011  11.00000  0.05    0.40
Q14   1   0.6709  1.2613  0.0938  11.00000  0.05    0.40
Q15   1   1.2136  0.9232  0.2830  11.00000  0.05    0.40
Q16   1   1.1799  0.7624  0.1982  11.00000  0.05    0.40
Q17   1   0.7029  1.0619  0.0643  11.00000  0.05    0.38
Q18   1   0.5552  1.0560  0.2970  11.00000  0.05    0.38
Q19   1   1.2144  0.9567  0.1355  11.00000  0.05    0.38
Q20   1   1.0136  1.0382  0.3054  11.00000  0.05    0.38
;
