# Supplementary material for: Crystal structure of 4-chloro-2-iodo­aniline
Source: Acta Crystallogr Sect E Struct Rep Online. 2014 Aug 1;70(Pt 9):o944–5. doi: 10.1107/S1600536814016869 (PMC4186172; doi:10.1107/S1600536814016869)
Supplement: Supplementary file 2 [file e-70-0o944-Isup2.hkl]

#
# h,k,l, Fc-squared, Fo-squared, sigma(Fo-squared), status flag
#
data_I
_shelx_title ' TQ1659C in P2(1)2(1)2(1)'
_shelx_refln_list_code          4
_shelx_F_calc_maximum      181.90
_exptl_crystal_F_000       472.00
_reflns_d_resolution_high  0.6995

loop_
 _space_group_symop_operation_xyz
 'x, y, z'
 'x+1/2, -y+1/2, -z'
 '-x, y+1/2, -z+1/2'
 '-x+1/2, -y, z+1/2'

_cell_length_a     4.1538
_cell_length_b    11.3685
_cell_length_c    15.8550
_cell_angle_alpha  90.000
_cell_angle_beta   90.000
_cell_angle_gamma  90.000

_shelx_F_squared_multiplier     1.000

loop_
 _refln_index_h
 _refln_index_k
 _refln_index_l
 _refln_F_squared_calc
 _refln_F_squared_meas
 _refln_F_squared_sigma
 _refln_observed_status
   2   0   0       7574.63       7351.56       181.70 o
   4   0   0       1144.68       1168.10       105.88 o
   1   1   0       8154.14       7858.40       137.89 o
   2   1   0       3709.01       3632.92        75.51 o
   3   1   0        948.58        908.56        37.09 o
   4   1   0       1548.54       1540.88        63.05 o
   5   1   0         85.10        187.40        45.82 o
   0   2   0      14358.92      15125.50       399.94 o
   1   2   0      12792.68      13229.26       227.60 o
   2   2   0       6792.91       6534.15       124.38 o
   3   2   0       2462.05       2365.78        62.74 o
   4   2   0         14.49         -9.49        23.54 o
   5   2   0       2443.36       2530.37       107.50 o
   1   3   0         91.73        116.04        11.35 o
   2   3   0       9494.01       9317.63       171.09 o
   3   3   0         75.17         70.48        17.85 o
   4   3   0       6478.91       6541.84       196.34 o
   5   3   0          8.21        -34.98        37.58 o
   0   4   0       7946.06       7906.42       223.79 o
   1   4   0        520.33        545.50        20.73 o
   2   4   0       1975.82       1878.44        48.84 o
   3   4   0       7846.77       7466.31       150.38 o
   4   4   0          0.05         13.45        32.76 o
   5   4   0       2214.63       2041.69       101.40 o
   1   5   0       9501.53       9748.00       180.41 o
   2   5   0       1890.69       1899.82        50.65 o
   3   5   0       1418.76       1416.20        49.53 o
   4   5   0       1876.82       1721.50       108.57 o
   5   5   0        119.44         83.03        45.26 o
   0   6   0      14087.66      14432.72       402.36 o
   1   6   0       1051.98       1083.11        39.77 o
   2   6   0       7299.12       7337.23       134.87 o
   3   6   0         40.90         36.74        21.93 o
   4   6   0          2.06         -6.87        26.95 o
   5   6   0        295.49        307.52        57.50 o
   1   7   0      10678.29      11171.70       229.99 o
   2   7   0        282.43        308.24        22.61 o
   3   7   0       1906.20       1833.87        68.16 o
   4   7   0        365.44        349.63        49.72 o
   5   7   0         58.83         84.51        63.35 o
   0   8   0       9127.95       9010.42       272.42 o
   1   8   0       1543.54       1633.84        56.09 o
   2   8   0        645.89        749.70        38.13 o
   3   8   0       2533.55       2494.71        82.22 o
   4   8   0        104.42        148.90        41.53 o
   5   8   0       1097.97       1087.71       108.25 o
   1   9   0        263.01        297.56        34.25 o
   2   9   0       2317.53       2362.10       101.57 o
   3   9   0        171.45        237.03        38.49 o
   4   9   0       2486.33       2501.20       126.32 o
   0  10   0       2045.60       2017.50       135.43 o
   1  10   0        705.72        716.82        43.43 o
   2  10   0          0.82         33.67        35.23 o
   3  10   0       2138.00       2039.54       155.12 o
   4  10   0        102.96         56.17        50.06 o
   1  11   0       1551.24       1769.70        68.96 o
   2  11   0        946.46       1013.81        78.40 o
   3  11   0        245.18        302.64        78.22 o
   4  11   0       1473.06       1448.93       114.00 o
   0  12   0       3602.67       3572.19       152.86 o
   1  12   0        315.02        311.29        43.03 o
   2  12   0       3168.73       3539.88       143.91 o
   3  12   0        309.40        337.21        65.85 o
   4  12   0          6.43         19.72       139.39 o
   1  13   0       1191.20       1310.53        79.00 o
   2  13   0          4.63        -29.54        38.05 o
   3  13   0        486.34        517.75        74.74 o
   0  14   0       1178.61       1174.59       209.77 o
   1  14   0          1.08          4.13        34.93 o
   2  14   0       1301.50       1237.00        97.88 o
   3  14   0        610.62        632.29       116.99 o
   1  15   0        177.00        199.16        55.02 o
   2  15   0        383.53        440.84        78.37 o
   0  16   0          6.11        -69.59        73.10 o
   1  16   0        142.03        124.09       118.32 o
   1   0   1       2129.00       2104.83        40.76 o
   2   0   1       4822.36       4530.96        89.61 o
   3   0   1       6508.65       6095.53       132.76 o
   4   0   1       3089.59       3068.43        98.69 o
   5   0   1        672.62        668.09        75.14 o
  -5   1   1       2152.04       2046.24        97.07 o
  -4   1   1       1809.49       1849.54        74.18 o
  -3   1   1       5277.32       5098.45       108.01 o
  -2   1   1       2780.73       2770.05        55.78 o
  -1   1   1       9622.82       9576.46       156.81 o
   0   1   1       3474.81       3508.42        63.40 o
   1   1   1      10025.20       9789.73       201.47 o
   2   1   1       2569.38       2429.05        62.97 o
   3   1   1       5265.71       5158.13       108.25 o
   4   1   1       1809.58       1867.37        83.29 o
   5   1   1       2169.02       2215.65       147.41 o
  -5   2   1        473.95        430.65        55.59 o
  -4   2   1       1098.44       1126.87        72.23 o
  -3   2   1       1612.33       1533.87        52.91 o
  -2   2   1       9200.86       9192.81       154.04 o
  -1   2   1      28806.81      29085.34       435.45 o
   0   2   1       1530.67       1491.24        33.93 o
   1   2   1      28764.88      28670.71       584.50 o
   2   2   1       8902.43       8665.33       177.88 o
   3   2   1       1717.24       1671.98        54.32 o
   4   2   1       1138.73       1116.32        51.99 o
   5   2   1        481.76        452.51        56.72 o
  -5   3   1         67.95        117.58        44.10 o
  -4   3   1        153.96        147.92        41.79 o
  -3   3   1        444.26        412.73        30.06 o
  -2   3   1       3314.12       3121.87        75.45 o
  -1   3   1       5515.47       5406.83        95.74 o
   0   3   1      19718.52      20428.87       384.68 o
   1   3   1       5565.16       5482.69       103.72 o
   2   3   1       3133.23       2976.70        82.80 o
   3   3   1        412.58        439.77        30.25 o
   4   3   1        153.81        156.97        29.05 o
   5   3   1         64.20        -38.36        38.52 o
  -5   4   1        395.36        390.74        56.17 o
  -4   4   1        728.63        829.62        67.09 o
  -3   4   1       1798.41       1711.59        61.28 o
  -2   4   1       1993.86       1910.81        50.18 o
  -1   4   1      12738.90      13048.62       256.97 o
   0   4   1      18762.29      19323.40       367.41 o
   1   4   1      12656.92      13434.39       239.65 o
   2   4   1       1977.29       1944.97        56.24 o
   3   4   1       1836.12       1750.70        54.68 o
   4   4   1        793.34        757.42        52.43 o
   5   4   1        387.15        370.22        55.50 o
  -5   5   1        815.66        664.25        67.52 o
  -4   5   1        822.92        729.98        67.42 o
  -3   5   1       3062.31       2891.94        84.30 o
  -2   5   1       3096.96       2957.69        69.82 o
  -1   5   1       3196.87       3286.00        71.46 o
   0   5   1       7161.58       7370.35       151.79 o
   1   5   1       3072.29       3225.58        70.52 o
   2   5   1       3129.12       3090.02        78.50 o
   3   5   1       2982.78       2896.61        75.32 o
   4   5   1        754.89        743.50        53.47 o
   5   5   1        822.70        820.88        74.21 o
  -5   6   1       1036.64        806.21        73.49 o
  -4   6   1       3373.46       3347.68       158.62 o
  -3   6   1       1477.92       1445.33        58.76 o
  -2   6   1       3964.28       3957.24        83.03 o
  -1   6   1       1236.45       1301.73        39.59 o
   0   6   1         57.07         32.20        12.05 o
   1   6   1       1267.72       1274.65        43.27 o
   2   6   1       4138.05       4141.68        98.60 o
   3   6   1       1486.24       1435.97        59.55 o
   4   6   1       3282.81       3095.87        93.20 o
   5   6   1       1056.93        982.20        79.22 o
  -5   7   1       1012.78        992.40        83.38 o
  -4   7   1        927.59        960.38        68.33 o
  -3   7   1       2823.22       2675.73        83.77 o
  -2   7   1       1781.66       1775.78        49.24 o
  -1   7   1       1480.22       1709.00        54.08 o
   0   7   1       1393.78       1394.78        46.48 o
   1   7   1       1474.80       1596.19        52.70 o
   2   7   1       1777.93       1783.91        53.81 o
   3   7   1       2856.36       2776.67        85.26 o
   4   7   1        874.95        818.83        54.17 o
   5   7   1       1003.25       1004.39        81.57 o
  -5   8   1        194.04        130.29        76.85 o
  -4   8   1       1050.40       1086.90        99.86 o
  -3   8   1       1933.63       1840.45        96.72 o
  -2   8   1       2347.08       2456.10        67.75 o
  -1   8   1       3075.07       3176.52        87.83 o
   0   8   1       1055.66       1043.85        50.50 o
   1   8   1       3253.52       3460.55        88.74 o
   2   8   1       2226.95       2297.33        74.00 o
   3   8   1       1884.93       1891.43        66.19 o
   4   8   1       1061.63       1036.75        63.65 o
   5   8   1        184.61        180.25        62.56 o
  -4   9   1         47.95         83.98        39.29 o
  -3   9   1        474.95        527.80        49.63 o
  -2   9   1       2789.90       2848.95        96.27 o
  -1   9   1       2045.69       2056.44        68.65 o
   0   9   1       4974.38       5039.95       122.70 o
   1   9   1       2056.84       2112.17        68.33 o
   2   9   1       2796.97       2796.01       100.09 o
   3   9   1        508.05        431.66        58.94 o
   4   9   1         48.13         37.90        42.69 o
  -4  10   1        215.34        220.46        59.11 o
  -3  10   1       1056.62       1137.22        84.77 o
  -2  10   1       1488.97       1522.62        85.44 o
  -1  10   1       4517.64       4672.01       119.46 o
   0  10   1       1484.04       1492.71        58.88 o
   1  10   1       4265.60       4344.79       117.07 o
   2  10   1       1452.43       1466.63        84.72 o
   3  10   1       1093.22       1175.60        87.76 o
   4  10   1        203.28         46.14        47.47 o
  -4  11   1        267.23        239.84        64.36 o
  -3  11   1        836.79        943.07        83.61 o
  -2  11   1       1169.40       1213.50        84.94 o
  -1  11   1       1067.26       1019.46        55.05 o
   0  11   1        684.59        736.94        46.62 o
   1  11   1       1105.43       1171.09        65.45 o
   2  11   1       1178.33       1320.35        84.82 o
   3  11   1        828.87        976.79       104.33 o
   4  11   1        260.61        222.24        63.49 o
  -3  12   1        365.98        374.09        63.00 o
  -2  12   1        626.64        774.99        74.35 o
  -1  12   1        641.54        632.60        55.97 o
   0  12   1        662.60        663.79        51.09 o
   1  12   1        644.06        659.95        58.03 o
   2  12   1        521.61        633.69        69.79 o
   3  12   1        356.60        395.21        64.41 o
  -3  13   1       1402.37       1375.97       108.88 o
  -2  13   1        496.95        660.53        95.45 o
  -1  13   1        132.73        152.84        39.08 o
   0  13   1        104.62        105.22        30.57 o
   1  13   1        143.29        111.89        38.63 o
   2  13   1        471.02        516.68        66.38 o
   3  13   1       1454.59       1496.46       121.95 o
  -3  14   1        323.29        312.35       106.00 o
  -2  14   1        150.86        101.62        52.17 o
  -1  14   1        846.17        820.21        88.82 o
   0  14   1        996.30       1162.64        78.58 o
   1  14   1        832.11        974.55        76.03 o
   2  14   1        141.65        170.64        65.07 o
   3  14   1        363.14        274.38       102.52 o
  -2  15   1        319.60        323.95        69.21 o
  -1  15   1        329.33        321.01        65.20 o
   0  15   1        435.25        448.74        68.12 o
   1  15   1        317.28        408.82        58.70 o
   2  15   1        310.54        234.53        88.48 o
   0  16   1        325.12        481.33       139.56 o
   1  16   1        884.61       1089.66       189.37 o
   0   0   2       3859.88       3513.71       196.24 o
   1   0   2      33088.49      32478.72       519.08 o
   2   0   2       5227.50       5045.66        93.22 o
   3   0   2       3420.03       3381.67        86.82 o
   4   0   2         70.62         66.36        25.64 o
   5   0   2        115.50        131.52        40.96 o
  -5   1   2        654.12        654.67        62.93 o
  -4   1   2        379.62        405.85        40.89 o
  -3   1   2       2126.40       2044.17        56.50 o
  -2   1   2       8233.64       8039.22       145.63 o
  -1   1   2       2281.33       2417.30        46.06 o
   0   1   2       7615.12       7579.96       135.11 o
   1   1   2       2126.14       2110.53        51.31 o
   2   1   2       8050.16       7641.96       145.51 o
   3   1   2       2154.44       2109.21        57.76 o
   4   1   2        349.68        340.89        35.93 o
   5   1   2        599.01        673.32       134.36 o
  -5   2   2        133.82        117.76        42.82 o
  -4   2   2       4406.89       4027.27       137.80 o
  -3   2   2       1857.21       1837.85        53.63 o
  -2   2   2       5053.03       4955.11       111.99 o
  -1   2   2      11613.14      12031.35       189.59 o
   0   2   2       6323.53       6434.22       116.39 o
   1   2   2      12010.94      12038.31       227.90 o
   2   2   2       5488.11       5365.26       103.20 o
   3   2   2       1910.46       1903.32        55.27 o
   4   2   2       4320.83       4164.90       102.23 o
   5   2   2        131.17        157.19        53.28 o
  -5   3   2       2560.37       2559.32       144.00 o
  -4   3   2        628.20        676.45        61.16 o
  -3   3   2       8273.06       8050.88       173.65 o
  -2   3   2       2419.27       2482.34        58.20 o
  -1   3   2       1979.87       2037.14        39.90 o
   0   3   2         16.03          1.40         8.73 o
   1   3   2       1737.17       1795.69        47.63 o
   2   3   2       2333.15       2314.47        70.08 o
   3   3   2       8162.50       7886.19       157.51 o
   4   3   2        608.90        616.94        42.46 o
   5   3   2       2507.47       2131.07       105.78 o
  -5   4   2        779.24        790.92        80.95 o
  -4   4   2       3604.07       3658.38       181.57 o
  -3   4   2        404.47        351.69        37.00 o
  -2   4   2       5245.90       5171.39       115.70 o
  -1   4   2       5383.08       5410.91       118.89 o
   0   4   2       2654.30       2688.05        57.74 o
   1   4   2       5691.49       5862.61       111.57 o
   2   4   2       5464.23       5423.47       130.72 o
   3   4   2        325.67        322.33        28.50 o
   4   4   2       3611.96       3514.64       104.59 o
   5   4   2        769.05        763.17        70.07 o
  -5   5   2        759.65        689.55        79.12 o
  -4   5   2        161.04        113.62        41.47 o
  -3   5   2       2784.71       2708.23       105.85 o
  -2   5   2       5255.14       5289.22       118.73 o
  -1   5   2       1905.07       1926.63        49.35 o
   0   5   2       7525.91       7497.34       141.17 o
   1   5   2       1842.79       1883.40        53.48 o
   2   5   2       5251.42       5104.87       117.69 o
   3   5   2       2671.86       2549.51        65.89 o
   4   5   2        157.29        162.29        34.79 o
   5   5   2        790.05        776.34        72.79 o
  -5   6   2         85.87        115.64        54.11 o
  -4   6   2         53.97         42.26        38.52 o
  -3   6   2       1649.46       1697.51        71.60 o
  -2   6   2        488.51        493.15        28.16 o
  -1   6   2      14259.24      14757.37       289.04 o
   0   6   2       3987.10       4184.75        96.81 o
   1   6   2      14015.17      14203.45       288.74 o
   2   6   2        483.99        484.10        29.75 o
   3   6   2       1691.87       1650.23        57.64 o
   4   6   2         62.01         53.69        28.11 o
   5   6   2         78.52        109.79        47.67 o
  -5   7   2        222.45        420.31        71.03 o
  -4   7   2         51.79         91.19        37.59 o
  -3   7   2        760.09        745.75        52.74 o
  -2   7   2       4046.36       3952.15        86.99 o
  -1   7   2       1095.76       1106.87        47.52 o
   0   7   2       8896.77       8751.38       184.40 o
   1   7   2       1039.77       1100.96        41.62 o
   2   7   2       4018.37       3922.75        98.57 o
   3   7   2        748.87        701.36        46.41 o
   4   7   2         59.77         60.14        29.35 o
   5   7   2        212.03        242.40        75.99 o
  -5   8   2         97.38        143.15        61.15 o
  -4   8   2       1459.44       1488.83        84.55 o
  -3   8   2       1154.25       1150.99        96.28 o
  -2   8   2       3234.00       3176.63        81.49 o
  -1   8   2       3751.07       3851.60       100.13 o
   0   8   2         42.34         51.98        16.62 o
   1   8   2       3905.95       3950.62        99.26 o
   2   8   2       3078.26       3009.50        88.56 o
   3   8   2       1067.26       1028.78        58.10 o
   4   8   2       1533.33       1526.26        75.35 o
   5   8   2         93.63        125.73        60.13 o
  -4   9   2        410.51        332.50        58.18 o
  -3   9   2       2786.08       2816.83       103.38 o
  -2   9   2        462.25        486.42        38.92 o
  -1   9   2        772.80        833.35        48.84 o
   0   9   2       1019.82       1109.07        47.79 o
   1   9   2        849.06        901.18        44.11 o
   2   9   2        466.71        524.56        45.55 o
   3   9   2       2784.31       2791.22       104.88 o
   4   9   2        427.13        385.23        56.89 o
  -4  10   2       1573.70       1783.08       113.84 o
  -3  10   2        599.69        771.57        92.75 o
  -2  10   2       2331.23       2312.40       104.96 o
  -1  10   2        766.43        842.58        47.69 o
   0  10   2        661.30        630.88        41.14 o
   1  10   2        685.65        711.27        52.03 o
   2  10   2       2405.43       2417.63       106.35 o
   3  10   2        574.36        562.26        66.21 o
   4  10   2       1474.03       1532.59       123.12 o
  -4  11   2        257.95        219.22        64.38 o
  -3  11   2        905.49        843.13        81.09 o
  -2  11   2        830.16        975.03        76.97 o
  -1  11   2        868.62        881.49        51.28 o
   0  11   2       1330.29       1359.97        60.36 o
   1  11   2        860.19        818.77        57.71 o
   2  11   2        895.36        925.98        75.25 o
   3  11   2        933.74        976.89       102.91 o
   4  11   2        276.03        212.92        63.24 o
  -3  12   2        438.79        500.01        71.37 o
  -2  12   2        345.21        356.60        58.16 o
  -1  12   2       3503.03       3668.50       110.92 o
   0  12   2        593.87        655.89        48.41 o
   1  12   2       3540.15       3538.32       124.45 o
   2  12   2        351.66        359.83        55.40 o
   3  12   2        377.06        409.99        66.51 o
  -3  13   2         82.00         27.33        46.35 o
  -2  13   2        787.24        820.65        80.55 o
  -1  13   2        145.96        175.37        48.79 o
   0  13   2       2552.36       2642.39       107.12 o
   1  13   2        135.29        155.45        39.34 o
   2  13   2        802.31        912.17       108.70 o
   3  13   2         81.79         42.02        52.51 o
  -2  14   2        578.72        694.06        83.98 o
  -1  14   2       1249.06       1242.47        82.49 o
   0  14   2        256.57        271.99        47.56 o
   1  14   2       1210.49       1175.27        83.16 o
   2  14   2        568.79        589.86        74.73 o
  -2  15   2        164.89        203.68        66.75 o
  -1  15   2        166.54        199.57        67.18 o
   0  15   2        259.79        253.54        61.19 o
   1  15   2        174.30        200.38        50.95 o
   2  15   2        155.44        212.98        61.11 o
   0  16   2        116.79         89.77        53.86 o
   1   0   3       7579.06       7531.97       127.68 o
   2   0   3        794.04        779.60        27.06 o
   3   0   3       5931.55       5876.18       120.58 o
   4   0   3        806.25        801.07        49.67 o
   5   0   3       4217.68       4156.28       138.71 o
  -5   1   3        100.30        133.28        58.74 o
  -4   1   3       4795.86       4698.27       136.26 o
  -3   1   3        859.23        806.23        39.23 o
  -2   1   3       5453.70       5302.82        97.54 o
  -1   1   3       4809.03       4823.92        85.57 o
   0   1   3       2127.21       2139.22        48.06 o
   1   1   3       4898.12       4766.63        91.76 o
   2   1   3       5420.14       5249.22       104.08 o
   3   1   3        884.39        849.78        33.92 o
   4   1   3       4830.72       4873.94       122.20 o
   5   1   3         91.99         84.60        43.20 o
  -5   2   3        574.55        519.81        66.36 o
  -4   2   3        410.73        466.75        48.65 o
  -3   2   3       4390.02       4313.11        94.59 o
  -2   2   3       5238.63       5290.67        99.59 o
  -1   2   3        536.14        563.62        18.75 o
   0   2   3      28687.70      28624.07       493.34 o
   1   2   3        408.16        393.02        25.19 o
   2   2   3       5280.03       5286.04       114.97 o
   3   2   3       4346.37       4240.69        95.94 o
   4   2   3        419.94        418.60        49.00 o
   5   2   3        567.84        516.61        59.46 o
  -5   3   3        218.67        238.71        55.89 o
  -4   3   3         89.15         57.01        36.63 o
  -3   3   3       2981.46       3041.12        82.71 o
  -2   3   3        447.96        447.33        23.13 o
  -1   3   3      15251.15      14917.16       250.06 o
   0   3   3       2340.18       2303.27        50.22 o
   1   3   3      15414.48      14679.28       280.91 o
   2   3   3        484.25        489.18        29.50 o
   3   3   3       2858.13       2780.25        73.56 o
   4   3   3        100.89        101.36        27.56 o
   5   3   3        225.33        255.54        56.66 o
  -5   4   3        551.94        510.04       107.32 o
  -4   4   3        196.58        225.72        43.57 o
  -3   4   3       1923.45       1863.55        64.58 o
  -2   4   3      15171.76      15454.98       259.41 o
  -1   4   3       1318.94       1319.40        38.75 o
   0   4   3      11528.54      11544.47       208.25 o
   1   4   3       1385.88       1388.87        41.98 o
   2   4   3      15257.30      15019.84       297.65 o
   3   4   3       2010.12       2038.70        60.20 o
   4   4   3        224.37        179.62        29.80 o
   5   4   3        560.95        579.61        56.54 o
  -5   5   3         75.44         39.07        50.04 o
  -4   5   3       3712.15       3720.46       145.26 o
  -3   5   3        589.61        545.28        43.92 o
  -2   5   3       2782.79       2834.41        68.48 o
  -1   5   3       4369.32       4437.60        93.69 o
   0   5   3         12.88          7.71        11.13 o
   1   5   3       4501.43       4501.82       101.75 o
   2   5   3       2748.60       2646.39        73.30 o
   3   5   3        532.12        499.12        32.05 o
   4   5   3       3588.97       3467.30       105.19 o
   5   5   3         72.59         25.46        40.56 o
  -5   6   3       1771.27       1686.47       171.17 o
  -4   6   3        438.75        393.07        78.87 o
  -3   6   3       5737.58       5602.94       134.82 o
  -2   6   3        319.08        316.09        25.68 o
  -1   6   3        409.12        444.15        26.09 o
   0   6   3       3044.64       3079.26        69.73 o
   1   6   3        446.56        412.22        27.57 o
   2   6   3        371.07        402.20        25.60 o
   3   6   3       5807.63       5651.98       125.69 o
   4   6   3        439.04        391.46        39.05 o
   5   6   3       1787.39       1674.11        89.09 o
  -5   7   3        160.85        139.95        57.19 o
  -4   7   3       3090.43       3092.41       113.82 o
  -3   7   3        320.64        318.76        34.59 o
  -2   7   3       4379.59       4271.10        94.49 o
  -1   7   3        722.89        788.57        34.11 o
   0   7   3        319.67        378.73        24.02 o
   1   7   3        686.81        699.77        35.67 o
   2   7   3       4549.83       4510.48       120.89 o
   3   7   3        342.73        371.72        33.60 o
   4   7   3       3020.08       2985.00        92.94 o
   5   7   3        146.19        129.68        48.89 o
  -5   8   3        785.62        801.10       107.67 o
  -4   8   3        331.79        302.24        85.53 o
  -3   8   3        666.24        617.40        58.84 o
  -2   8   3       2598.53       2600.10        68.48 o
  -1   8   3       2636.62       2753.03        72.27 o
   0   8   3       9141.54       9074.24       194.26 o
   1   8   3       2666.14       2795.73        77.54 o
   2   8   3       2560.31       2603.27        87.59 o
   3   8   3        596.37        601.96        42.02 o
   4   8   3        340.64        340.68        44.81 o
   5   8   3        782.71        622.41        95.10 o
  -4   9   3         78.03         35.31        43.10 o
  -3   9   3        444.18        502.99        50.99 o
  -2   9   3        272.89        250.06        30.27 o
  -1   9   3       4883.78       4953.73       150.20 o
   0   9   3        871.25        872.53        43.55 o
   1   9   3       5067.06       5185.44       142.49 o
   2   9   3        319.49        347.66        38.88 o
   3   9   3        460.52        475.01        49.59 o
   4   9   3         74.39         32.68        42.64 o
  -4  10   3         92.86         63.84        49.24 o
  -3  10   3         52.69         14.59        42.74 o
  -2  10   3       1856.08       1887.53        91.01 o
  -1  10   3        751.09        780.28        47.35 o
   0  10   3       9512.48       9617.47       212.38 o
   1  10   3        686.12        725.65        66.90 o
   2  10   3       1781.08       1814.78       104.01 o
   3  10   3         68.29         86.79        40.60 o
   4  10   3         84.86        135.23        52.02 o
  -4  11   3        598.61        592.67        78.73 o
  -3  11   3        273.90        262.85        55.11 o
  -2  11   3        973.07       1054.53        79.93 o
  -1  11   3       2100.45       2266.32        80.43 o
   0  11   3        627.90        670.97        45.57 o
   1  11   3       2194.16       2113.87       108.17 o
   2  11   3       1007.11       1044.45        78.12 o
   3  11   3        262.46        244.27        61.78 o
   4  11   3        608.13        490.93        72.99 o
  -3  12   3       1605.70       1596.52       107.43 o
  -2  12   3        450.47        561.16        78.07 o
  -1  12   3        375.63        414.20        42.81 o
   0  12   3         52.88         25.79        24.40 o
   1  12   3        329.94        378.99        47.84 o
   2  12   3        445.91        472.35       109.48 o
   3  12   3       1549.97       1480.31       106.78 o
  -3  13   3          1.92         25.58        50.09 o
  -2  13   3        952.56       1080.83       100.60 o
  -1  13   3        105.30         98.99        37.55 o
   0  13   3         13.33         18.05        29.13 o
   1  13   3         99.68        177.70        41.27 o
   2  13   3       1006.74       1024.83        88.09 o
   3  13   3          2.86         37.09        48.34 o
  -2  14   3        801.82        771.87        89.75 o
  -1  14   3        194.44        161.24        44.12 o
   0  14   3        404.27        469.50        57.97 o
   1  14   3        192.51        224.21        58.56 o
   2  14   3        785.54        736.75        80.31 o
  -2  15   3        136.08        155.53        57.81 o
  -1  15   3       1124.30       1246.57       119.42 o
   0  15   3        128.15         55.76        46.37 o
   1  15   3       1118.75       1217.88        89.82 o
   2  15   3        148.82         92.63        55.24 o
   0  16   3       1718.26       1734.12       123.80 o
   0   0   4       5557.12       5452.46       353.69 o
   1   0   4       5806.76       5778.74       132.28 o
   2   0   4      11632.60      11525.41       197.13 o
   3   0   4       1257.27       1215.40        39.97 o
   4   0   4          7.55          9.58        28.61 o
   5   0   4        281.59        289.26        52.04 o
  -5   1   4        514.50        610.13        79.90 o
  -4   1   4        797.28        842.86        60.45 o
  -3   1   4       1647.13       1709.42        50.84 o
  -2   1   4       5736.34       5714.16       113.68 o
  -1   1   4      10601.94      10604.68       176.86 o
   0   1   4      12178.33      12209.14       235.60 o
   1   1   4      10649.56      10407.56       189.61 o
   2   1   4       5569.27       5570.31       105.06 o
   3   1   4       1643.55       1683.64        48.67 o
   4   1   4        759.06        788.97        49.17 o
   5   1   4        480.15        315.14        53.41 o
  -5   2   4       1037.11       1036.94        87.68 o
  -4   2   4       2664.60       2753.72       100.55 o
  -3   2   4       6252.28       6122.92       151.63 o
  -2   2   4       2039.06       2010.80        48.68 o
  -1   2   4       2929.17       2896.17        57.68 o
   0   2   4      11351.30      11584.74       205.62 o
   1   2   4       2923.17       2916.21        62.21 o
   2   2   4       2051.13       2015.23        56.41 o
   3   2   4       6335.74       6195.22       121.17 o
   4   2   4       2721.17       2686.82        85.23 o
   5   2   4       1096.06       1131.55        81.04 o
  -5   3   4       1219.21       1030.21        86.83 o
  -4   3   4       2469.75       2397.34        92.17 o
  -3   3   4       3757.89       3634.88        95.77 o
  -2   3   4       3190.30       3173.42        67.55 o
  -1   3   4       1330.83       1385.43        35.08 o
   0   3   4         40.35         41.77        10.19 o
   1   3   4       1277.95       1243.82        35.14 o
   2   3   4       3124.69       3068.23        77.44 o
   3   3   4       3728.24       3685.38        87.74 o
   4   3   4       2461.69       2497.24        97.01 o
   5   3   4       1209.33       1115.59        83.67 o
  -5   4   4       1466.13       1632.13       104.81 o
  -4   4   4       2050.49       2106.71        96.56 o
  -3   4   4       2267.11       2325.87        73.24 o
  -2   4   4       1341.83       1319.94        36.41 o
  -1   4   4       6313.59       6377.81       124.31 o
   0   4   4       4756.57       4814.82        95.69 o
   1   4   4       6144.08       5969.72       129.06 o
   2   4   4       1395.91       1272.07        45.72 o
   3   4   4       2399.39       2309.62        66.37 o
   4   4   4       1992.77       1858.29        67.56 o
   5   4   4       1446.56       1354.01       101.14 o
  -5   5   4        398.01        439.51        66.25 o
  -4   5   4       1190.85       1164.16        79.86 o
  -3   5   4       1672.49       1599.59        60.76 o
  -2   5   4       2235.51       2216.85        50.97 o
  -1   5   4       4943.15       4881.87        96.64 o
   0   5   4       3757.80       3619.55        77.66 o
   1   5   4       5055.51       4909.94       118.95 o
   2   5   4       2174.83       2018.03        62.45 o
   3   5   4       1780.61       1783.95        64.09 o
   4   5   4       1196.35       1148.23        79.17 o
   5   5   4        406.97        389.76        51.83 o
  -5   6   4        110.74        127.22        54.53 o
  -4   6   4        321.84        275.67        49.07 o
  -3   6   4       2080.09       2205.02        72.04 o
  -2   6   4       2446.83       2393.75        65.16 o
  -1   6   4       8865.40       8946.45       174.59 o
   0   6   4      16290.73      16242.79       293.65 o
   1   6   4       9304.50       9211.62       190.62 o
   2   6   4       2452.46       2412.39        59.06 o
   3   6   4       2018.08       1995.95        65.31 o
   4   6   4        294.63        216.96        34.28 o
   5   6   4         93.82         89.21        45.25 o
  -5   7   4        373.82        323.54        65.36 o
  -4   7   4        142.15         99.84        36.74 o
  -3   7   4        696.12        722.68        50.72 o
  -2   7   4       1305.20       1260.69        47.93 o
  -1   7   4       4057.74       3935.11        90.09 o
   0   7   4       3419.04       3375.20        78.22 o
   1   7   4       3975.72       3849.36        97.42 o
   2   7   4       1405.43       1352.41        68.66 o
   3   7   4        702.83        620.20        38.31 o
   4   7   4        135.73         77.90        30.65 o
   5   7   4        367.56        298.97        57.33 o
  -5   8   4        494.99        472.60       111.79 o
  -4   8   4        722.14        667.04        71.06 o
  -3   8   4       1245.67       1266.72        77.08 o
  -2   8   4       3202.67       3216.72        79.63 o
  -1   8   4       3031.65       3125.94        79.48 o
   0   8   4        354.70        337.53        25.84 o
   1   8   4       3021.07       3009.68        84.63 o
   2   8   4       3377.05       3218.32       100.49 o
   3   8   4       1239.45       1272.57        57.21 o
   4   8   4        694.23        638.36        54.91 o
   5   8   4        494.95        420.09        75.51 o
  -4   9   4       1391.70       1251.68        98.10 o
  -3   9   4       1417.45       1428.66        75.30 o
  -2   9   4       1079.96       1109.58        50.70 o
  -1   9   4       1399.23       1381.38        51.97 o
   0   9   4         68.46         35.10        16.86 o
   1   9   4       1391.39       1297.74        53.94 o
   2   9   4       1083.11       1107.87        60.43 o
   3   9   4       1468.45       1407.78        76.35 o
   4   9   4       1407.31       1383.66        79.56 o
  -4  10   4        600.33        512.57        92.45 o
  -3  10   4       1800.45       1715.51        89.27 o
  -2  10   4       1411.68       1233.74        60.95 o
  -1  10   4        399.24        393.35        37.93 o
   0  10   4        180.42        182.40        27.42 o
   1  10   4        390.59        420.16        42.54 o
   2  10   4       1310.91       1179.20        79.48 o
   3  10   4       1830.58       1723.32       104.03 o
   4  10   4        601.77        547.80        72.60 o
  -4  11   4        350.87        459.04        74.82 o
  -3  11   4        566.00        504.42        65.76 o
  -2  11   4        518.99        584.96        63.06 o
  -1  11   4        829.60        819.92        52.65 o
   0  11   4       1554.34       1554.89        64.53 o
   1  11   4        901.25        954.84        62.09 o
   2  11   4        528.72        560.29        61.19 o
   3  11   4        583.26        569.42       106.11 o
   4  11   4        367.81        173.20        61.78 o
  -3  12   4        158.97        130.67        52.92 o
  -2  12   4        488.33        562.72        65.50 o
  -1  12   4       1558.51       1664.03        73.24 o
   0  12   4       2828.54       2853.00       121.73 o
   1  12   4       1453.31       1602.73        82.70 o
   2  12   4        498.07        507.79        64.41 o
   3  12   4        162.93        146.37        53.60 o
  -3  13   4        179.11        141.98        57.96 o
  -2  13   4        439.99        395.05        61.80 o
  -1  13   4       1427.89       1583.24        76.65 o
   0  13   4       1857.35       1704.96        88.23 o
   1  13   4       1427.86       1403.96        84.19 o
   2  13   4        441.23        386.47        60.81 o
   3  13   4        194.47        101.34        54.95 o
  -2  14   4        331.37        355.58        63.16 o
  -1  14   4        777.77        875.07        98.47 o
   0  14   4        653.02        587.73        61.72 o
   1  14   4        828.91        813.67        72.02 o
   2  14   4        298.26        289.71        61.07 o
  -2  15   4        182.49        163.93        63.40 o
  -1  15   4        332.34        399.21        81.27 o
   0  15   4         68.85         83.61        42.41 o
   1  15   4        327.18        268.30        52.85 o
   2  15   4        178.35        192.99        60.21 o
   1   0   5       1995.36       2031.52        48.08 o
   2   0   5      10757.35      10936.33       188.83 o
   3   0   5        933.84        928.95        36.83 o
   4   0   5       6198.28       6278.70       166.21 o
   5   0   5          2.21         -4.05        38.98 o
  -5   1   5       1547.10       1521.10        88.03 o
  -4   1   5        207.20        239.10        42.15 o
  -3   1   5       5662.47       5575.88       131.33 o
  -2   1   5       2400.44       2473.92        60.58 o
  -1   1   5       1301.14       1222.71        32.33 o
   0   1   5       8174.79       8295.38       170.17 o
   1   1   5       1365.49       1293.50        34.24 o
   2   1   5       2361.00       2445.78        56.56 o
   3   1   5       5843.06       5861.61       114.15 o
   4   1   5        221.60        278.28        41.94 o
   5   1   5       1526.60       1551.37        88.36 o
  -5   2   5         60.50        162.91        61.98 o
  -4   2   5       1876.64       1990.79        81.45 o
  -3   2   5       1326.57       1297.15        57.26 o
  -2   2   5       2893.84       3043.68        67.97 o
  -1   2   5      15133.56      15287.74       298.12 o
   0   2   5        706.72        729.17        22.93 o
   1   2   5      15434.01      15288.20       254.06 o
   2   2   5       2905.64       2931.95        69.91 o
   3   2   5       1234.45       1239.98        44.22 o
   4   2   5       1772.30       1707.79        69.39 o
   5   2   5         48.28         26.67        40.75 o
  -5   3   5         11.82         17.39        64.69 o
  -4   3   5         12.47         53.83        31.36 o
  -3   3   5        393.80        422.43        42.31 o
  -2   3   5       8028.00       7972.41       138.18 o
  -1   3   5        288.15        313.99        20.49 o
   0   3   5      21605.84      21481.52       376.63 o
   1   3   5        322.95        325.70        19.36 o
   2   3   5       8154.46       8067.54       166.73 o
   3   3   5        403.15        381.90        29.06 o
   4   3   5         12.18         25.38        27.29 o
   5   3   5         13.97         86.06        43.45 o
  -5   4   5         73.73        112.85        50.66 o
  -4   4   5        567.05        592.12        52.89 o
  -3   4   5       1622.77       1664.14        61.58 o
  -2   4   5       1719.98       1711.53        44.43 o
  -1   4   5      15079.43      15284.67       277.02 o
   0   4   5       4902.26       5069.81       101.30 o
   1   4   5      14870.38      14566.87       287.33 o
   2   4   5       1815.82       1818.00        55.38 o
   3   4   5       1677.88       1713.69        57.26 o
   4   4   5        552.50        630.44        48.80 o
   5   4   5         85.76         67.21        44.77 o
  -5   5   5       1424.25       1531.30       105.00 o
  -4   5   5        152.19        204.65        46.37 o
  -3   5   5       3389.65       3320.32        98.55 o
  -2   5   5       3002.94       2978.14        68.71 o
  -1   5   5       1522.66       1579.07        44.59 o
   0   5   5       3869.53       3625.83        78.70 o
   1   5   5       1611.36       1678.06        54.59 o
   2   5   5       2978.50       2955.13        72.53 o
   3   5   5       3375.75       3399.85        94.41 o
   4   5   5        135.45        113.89        30.35 o
   5   5   5       1391.81       1325.01        81.11 o
  -5   6   5         69.86         73.39        54.02 o
  -4   6   5       3062.14       3134.34       127.29 o
  -3   6   5        244.65        216.68        30.81 o
  -2   6   5       5287.82       5046.11       102.97 o
  -1   6   5        495.80        568.61        29.03 o
   0   6   5        520.22        528.71        27.02 o
   1   6   5        446.56        451.42        33.21 o
   2   6   5       4996.45       4879.93       118.71 o
   3   6   5        280.06        267.80        32.07 o
   4   6   5       3240.73       3246.56        96.24 o
   5   6   5         59.99         41.94        43.01 o
  -5   7   5       1741.76       1659.93       113.48 o
  -4   7   5        235.47        183.92        45.12 o
  -3   7   5       4148.62       4107.11       123.66 o
  -2   7   5        233.79        222.13        25.25 o
  -1   7   5        889.76        870.20        36.54 o
   0   7   5       1096.48       1052.65        38.87 o
   1   7   5        889.34        897.00        44.73 o
   2   7   5        289.72        268.98        31.46 o
   3   7   5       4168.77       4179.61       104.05 o
   4   7   5        243.66        153.25        38.13 o
   5   7   5       1739.93       1651.11        99.77 o
  -5   8   5         12.65         28.22        73.92 o
  -4   8   5       1410.55       1258.71        92.77 o
  -3   8   5        818.07        777.46        58.03 o
  -2   8   5       1107.81       1104.67        49.35 o
  -1   8   5       6840.60       6730.63       139.87 o
   0   8   5        279.63        356.75        35.80 o
   1   8   5       6585.56       6332.13       159.39 o
   2   8   5       1112.08       1153.51        71.49 o
   3   8   5        832.09        903.57        57.54 o
   4   8   5       1417.20       1397.02        78.79 o
   5   8   5         22.22         34.68       110.84 o
  -4   9   5         14.71          9.44        43.91 o
  -3   9   5        207.45        173.45        39.37 o
  -2   9   5       2147.25       2048.79        69.10 o
  -1   9   5         10.82         -2.41        18.79 o
   0   9   5       5659.01       5484.81       120.79 o
   1   9   5         14.44          8.14        20.00 o
   2   9   5       2200.63       2109.26        81.73 o
   3   9   5        217.20        215.30        40.56 o
   4   9   5         13.87         42.09        36.51 o
  -4  10   5         70.68         26.09        41.88 o
  -3  10   5        978.59       1004.98        70.08 o
  -2  10   5        237.89        224.54        35.02 o
  -1  10   5       4646.92       4662.85       124.52 o
   0  10   5        117.14         83.42        21.24 o
   1  10   5       4765.04       4737.81       124.60 o
   2  10   5        241.11        192.00        41.28 o
   3  10   5        965.76       1012.31       127.74 o
   4  10   5         78.53          4.26        49.09 o
  -4  11   5         82.02        -15.15        51.05 o
  -3  11   5        736.78        707.76        76.07 o
  -2  11   5       1067.51       1097.41        70.85 o
  -1  11   5        269.79        227.28        35.44 o
   0  11   5       2497.36       2592.30        98.06 o
   1  11   5        269.40        289.14        49.34 o
   2  11   5       1080.49       1044.93        79.40 o
   3  11   5        742.97        712.76        73.87 o
   4  11   5         78.63         77.85        56.04 o
  -3  12   5         58.39         63.64        49.74 o
  -2  12   5       1244.43       1324.48        93.46 o
  -1  12   5        361.08        280.85        38.34 o
   0  12   5        332.85        358.70        46.91 o
   1  12   5        309.44        350.18        47.34 o
   2  12   5       1302.56       1233.17        89.88 o
   3  12   5         72.83         82.56        46.15 o
  -3  13   5        750.15        660.47        84.37 o
  -2  13   5         71.58         31.38        45.43 o
  -1  13   5        198.36        148.08        37.78 o
   0  13   5         32.66         18.54        32.34 o
   1  13   5        218.81        235.65        45.94 o
   2  13   5         76.09         60.59        44.35 o
   3  13   5        781.69        658.79        79.46 o
  -2  14   5        617.20        529.25        72.44 o
  -1  14   5        592.45        689.80        75.66 o
   0  14   5        163.02        133.43        41.86 o
   1  14   5        619.12        515.96        61.49 o
   2  14   5        538.65        502.76        72.41 o
  -1  15   5        131.40         69.50        60.07 o
   0  15   5       1092.25       1244.23        88.38 o
   1  15   5        135.35        114.79        45.60 o
   0   0   6      26787.45      27420.59       940.14 o
   1   0   6       5132.64       5220.85       103.64 o
   2   0   6       3004.98       3050.21        65.51 o
   3   0   6        638.52        645.61        32.85 o
   4   0   6        231.98        215.64        52.40 o
   5   0   6          0.66         34.40        44.47 o
  -5   1   6        185.91        271.10        76.65 o
  -4   1   6        474.82        503.59        48.74 o
  -3   1   6       1323.33       1398.50        53.66 o
  -2   1   6       2628.65       2624.80        60.17 o
  -1   1   6      15886.25      15887.88       283.57 o
   0   1   6       5298.70       5512.64       118.06 o
   1   1   6      15842.90      15873.69       309.66 o
   2   1   6       2517.09       2560.90        62.86 o
   3   1   6       1334.90       1319.49        45.27 o
   4   1   6        468.78        497.20        50.47 o
   5   1   6        168.71         75.98        48.32 o
  -5   2   6       1695.09       1796.54       145.57 o
  -4   2   6        812.36        780.44        58.55 o
  -3   2   6       3434.07       3539.74       101.73 o
  -2   2   6       5862.43       5962.65       113.14 o
  -1   2   6       4360.15       4435.14       102.63 o
   0   2   6        578.88        518.30        23.51 o
   1   2   6       4147.25       4151.09        80.40 o
   2   2   6       5790.34       5910.06       121.36 o
   3   2   6       3428.97       3448.32        80.37 o
   4   2   6        886.14        851.23        54.16 o
   5   2   6       1734.91       1815.95       106.49 o
  -5   3   6        506.89        515.58        82.33 o
  -4   3   6       2996.30       2945.69       104.76 o
  -3   3   6       1040.99       1031.32        52.93 o
  -2   3   6       5067.70       5149.42       101.40 o
  -1   3   6        390.83        364.66        23.18 o
   0   3   6       1624.31       1787.01        45.31 o
   1   3   6        408.80        397.73        20.91 o
   2   3   6       5149.81       5198.78       109.94 o
   3   3   6        961.26        898.08        40.66 o
   4   3   6       3070.25       3106.88        94.63 o
   5   3   6        524.66        751.37       122.05 o
  -5   4   6        978.78       1093.27       110.09 o
  -4   4   6       1220.28       1225.33        74.42 o
  -3   4   6       7310.71       7275.60       159.96 o
  -2   4   6       2774.49       2765.76        61.24 o
  -1   4   6       1555.29       1643.70        49.35 o
   0   4   6       3036.80       3133.00        69.78 o
   1   4   6       1345.92       1317.40        42.09 o
   2   4   6       2726.34       2687.21        73.37 o
   3   4   6       7182.12       7226.61       153.74 o
   4   4   6       1222.20       1170.71        68.57 o
   5   4   6        969.02        958.31        93.40 o
  -5   5   6        168.19        148.64        68.30 o
  -4   5   6       1379.08       1355.63        84.45 o
  -3   5   6        405.97        421.10        33.64 o
  -2   5   6       1629.03       1536.99        47.27 o
  -1   5   6       5684.61       5590.13       109.65 o
   0   5   6       1063.39       1029.97        35.33 o
   1   5   6       5653.79       5400.06       132.64 o
   2   5   6       1650.12       1668.84        50.72 o
   3   5   6        447.58        477.12        38.61 o
   4   5   6       1455.05       1461.53        63.96 o
   5   5   6        173.99        251.25        59.08 o
  -5   6   6        106.67        100.04        70.64 o
  -4   6   6         57.16         72.22        43.46 o
  -3   6   6        495.93        542.33        40.96 o
  -2   6   6       7331.88       7291.76       141.54 o
  -1   6   6       2274.84       2234.73        58.33 o
   0   6   6       8458.37       8189.08       159.38 o
   1   6   6       2351.27       2282.09        70.95 o
   2   6   6       7239.81       7218.43       161.37 o
   3   6   6        467.25        500.53        46.85 o
   4   6   6         55.08         57.73        26.41 o
   5   6   6         90.26         64.69        46.88 o
  -5   7   6         52.08         77.13        64.34 o
  -4   7   6        206.38        183.29        51.36 o
  -3   7   6        644.27        723.58        55.75 o
  -2   7   6       1282.58       1308.77        50.72 o
  -1   7   6       5288.04       5384.34       110.58 o
   0   7   6       2855.16       2758.99        82.88 o
   1   7   6       5186.86       5045.92       133.10 o
   2   7   6       1233.27       1236.70        54.90 o
   3   7   6        677.06        669.06        43.13 o
   4   7   6        183.89         97.75        31.82 o
   5   7   6         60.91        154.54        67.10 o
  -4   8   6        715.94        736.23        76.01 o
  -3   8   6       1084.30       1099.15        66.75 o
  -2   8   6       1092.83       1090.33        50.50 o
  -1   8   6       1402.12       1480.08        59.62 o
   0   8   6       5479.95       5270.73       115.31 o
   1   8   6       1374.40       1325.76        59.68 o
   2   8   6       1143.18       1195.39        70.48 o
   3   8   6       1109.65       1176.98        66.51 o
   4   8   6        690.54        693.81        58.67 o
  -4   9   6       1436.94       1454.66       127.10 o
  -3   9   6        540.83        558.19        48.67 o
  -2   9   6       2135.58       2131.52        71.72 o
  -1   9   6        233.91        222.63        31.86 o
   0   9   6        133.41         96.50        21.10 o
   1   9   6        215.54        181.76        39.19 o
   2   9   6       2094.15       2093.82        82.52 o
   3   9   6        506.52        439.83        48.41 o
   4   9   6       1423.46       1231.98        76.99 o
  -4  10   6        472.59        333.05        59.17 o
  -3  10   6       1309.72       1215.46        77.59 o
  -2  10   6        553.97        555.77        46.15 o
  -1  10   6        657.08        652.49        40.88 o
   0  10   6       1503.04       1467.22        55.15 o
   1  10   6        666.50        704.73        50.78 o
   2  10   6        503.51        567.18        51.04 o
   3  10   6       1311.26       1348.26        91.23 o
   4  10   6        495.55        354.19        61.27 o
  -4  11   6        685.19        545.60        86.79 o
  -3  11   6        344.55        382.38        62.54 o
  -2  11   6        552.60        579.59        57.43 o
  -1  11   6       1524.77       1471.51        64.36 o
   0  11   6        252.57        284.67        50.65 o
   1  11   6       1560.42       1621.77        89.19 o
   2  11   6        523.10        555.04        60.45 o
   3  11   6        327.18        313.25        57.59 o
   4  11   6        711.38        608.49        94.47 o
  -3  12   6        370.78        226.66        59.18 o
  -2  12   6       1417.17       1421.24        95.09 o
  -1  12   6        636.66        587.57        46.33 o
   0  12   6       1221.04       1326.81        76.82 o
   1  12   6        590.80        640.68        66.27 o
   2  12   6       1414.15       1419.88        95.06 o
   3  12   6        371.50        355.94        61.62 o
  -3  13   6        418.76        559.83        78.23 o
  -2  13   6        263.14        306.24        60.75 o
  -1  13   6       1712.58       1640.55        83.82 o
   0  13   6        363.99        325.40        49.23 o
   1  13   6       1723.11       1679.68       103.11 o
   2  13   6        258.98        174.37        51.44 o
   3  13   6        419.34        280.02        78.95 o
  -2  14   6        361.97        374.78        66.14 o
  -1  14   6        155.28        103.90        39.92 o
   0  14   6        520.20        608.80        69.30 o
   1  14   6        200.72        223.97        54.95 o
   2  14   6        357.83        361.21        63.10 o
  -1  15   6        184.71        255.71        63.13 o
   0  15   6        146.26        138.47        48.20 o
   1  15   6        184.36        172.60        55.38 o
   1   0   7        591.18        583.79        27.57 o
   2   0   7       1737.00       1777.62        46.41 o
   3   0   7       8104.12       8323.42       156.22 o
   4   0   7        792.69        789.27        58.87 o
   5   0   7       1913.24       1836.88       109.66 o
  -5   1   7        474.13        556.13        72.19 o
  -4   1   7       2939.18       3089.03       104.38 o
  -3   1   7       1875.60       1836.27        63.61 o
  -2   1   7       2552.31       2550.20        60.92 o
  -1   1   7       1692.29       1583.55        67.08 o
   0   1   7       2175.50       2317.85        84.23 o
   1   1   7       1727.23       1634.98        44.70 o
   2   1   7       2660.97       2631.41        64.34 o
   3   1   7       1883.89       1883.99        54.80 o
   4   1   7       2934.76       2978.71       104.03 o
   5   1   7        515.16        545.69        70.72 o
  -5   2   7       1175.70       1184.18        97.01 o
  -4   2   7        330.34        289.87        47.79 o
  -3   2   7        936.30       1055.99        48.57 o
  -2   2   7       7418.50       7505.17       138.28 o
  -1   2   7       6968.35       7007.28       136.43 o
   0   2   7       9364.07       9456.38       162.69 o
   1   2   7       6609.44       6879.05       147.37 o
   2   2   7       7335.52       7367.57       147.83 o
   3   2   7        894.83        877.41        40.32 o
   4   2   7        310.81        321.33        43.88 o
   5   2   7       1197.87       1263.23       128.37 o
  -5   3   7        301.18        329.98        62.22 o
  -4   3   7         65.23         75.04        43.29 o
  -3   3   7       1257.53       1260.50        58.73 o
  -2   3   7       2101.41       2168.34        55.10 o
  -1   3   7      10312.99      10268.55       190.72 o
   0   3   7       4213.73       3956.83       103.63 o
   1   3   7      10175.88      10006.06       175.64 o
   2   3   7       2129.52       2150.40        59.45 o
   3   3   7       1291.27       1270.94        47.74 o
   4   3   7         81.80         55.48        30.20 o
   5   3   7        300.82        294.02        59.30 o
  -5   4   7        212.52        261.33        70.10 o
  -4   4   7        654.93        679.59        64.43 o
  -3   4   7        796.33        799.01        51.89 o
  -2   4   7       1295.64       1345.34        46.15 o
  -1   4   7       2691.03       2753.01        65.43 o
   0   4   7      18405.12      18241.20       326.39 o
   1   4   7       2644.09       2603.06        58.97 o
   2   4   7       1148.58       1161.92        40.34 o
   3   4   7        791.58        803.57        43.95 o
   4   4   7        715.28        776.18        59.45 o
   5   4   7        220.01        252.91        72.05 o
  -5   5   7        331.71        324.07       114.85 o
  -4   5   7       1985.22       2154.37        89.97 o
  -3   5   7       1091.34       1128.95        53.04 o
  -2   5   7       2155.70       2058.35        60.98 o
  -1   5   7       5487.18       5458.24       115.38 o
   0   5   7        488.26        489.74        27.42 o
   1   5   7       5507.91       5401.79       124.12 o
   2   5   7       2103.27       2169.04        57.41 o
   3   5   7       1086.33       1052.50        50.66 o
   4   5   7       2001.30       1985.43        74.76 o
   5   5   7        325.88        328.25        65.48 o
  -5   6   7       1620.98       1428.00       131.20 o
  -4   6   7        558.43        602.63        69.19 o
  -3   6   7       3096.42       3207.86        99.74 o
  -2   6   7        982.31        961.10        40.39 o
  -1   6   7       2873.40       2906.55        70.46 o
   0   6   7        124.95        147.55        19.03 o
   1   6   7       2891.04       2844.55        84.36 o
   2   6   7        973.37       1036.07        47.87 o
   3   6   7       3028.09       3020.51        80.16 o
   4   6   7        530.25        611.35        47.62 o
   5   6   7       1644.26       1608.32       129.32 o
  -5   7   7        422.84        472.98        92.65 o
  -4   7   7       1741.38       1787.74       119.23 o
  -3   7   7        897.38        871.29        60.49 o
  -2   7   7       1445.91       1491.31        59.01 o
  -1   7   7        585.37        567.32        34.25 o
   0   7   7        528.89        532.28        32.75 o
   1   7   7        599.50        651.32        42.28 o
   2   7   7       1438.68       1417.96        80.39 o
   3   7   7        894.31        986.16        56.00 o
   4   7   7       1767.39       1677.81        74.28 o
   5   7   7        450.89        444.58        85.27 o
  -4   8   7        265.05        217.50        65.58 o
  -3   8   7       2174.41       2260.78        96.82 o
  -2   8   7       2269.39       2322.56        73.39 o
  -1   8   7        980.01        898.19        43.58 o
   0   8   7       2386.53       2374.34        67.35 o
   1   8   7       1025.95       1070.70        53.29 o
   2   8   7       2222.13       2330.86        84.79 o
   3   8   7       2099.90       2110.51        81.55 o
   4   8   7        266.95        255.34        44.29 o
  -4   9   7        102.31         22.37        61.44 o
  -3   9   7        594.52        657.13        53.27 o
  -2   9   7        820.31        838.52        49.50 o
  -1   9   7       3580.50       3724.13        90.79 o
   0   9   7       1549.94       1529.23        57.50 o
   1   9   7       3509.40       3423.35       107.59 o
   2   9   7        801.56        822.15        56.48 o
   3   9   7        595.13        532.74        52.06 o
   4   9   7        110.22         11.94        45.28 o
  -4  10   7         16.93         13.20        44.17 o
  -3  10   7        677.72        601.26        57.43 o
  -2  10   7       2278.85       2287.53        84.00 o
  -1  10   7        830.35        840.54        46.59 o
   0  10   7       3181.02       3154.83        95.91 o
   1  10   7        749.34        731.69        57.19 o
   2  10   7       2272.94       2239.76        90.17 o
   3  10   7        716.24        672.01        59.57 o
   4  10   7         23.55         23.63        68.52 o
  -3  11   7        307.89        224.28        55.70 o
  -2  11   7        561.01        581.41        57.17 o
  -1  11   7       1321.39       1394.76        64.45 o
   0  11   7        412.76        419.99        61.89 o
   1  11   7       1321.63       1484.25        87.73 o
   2  11   7        521.52        453.43        56.69 o
   3  11   7        275.53        239.95        52.11 o
  -3  12   7        883.98        733.45        78.96 o
  -2  12   7        186.29        163.93        42.41 o
  -1  12   7        577.35        532.98        46.16 o
   0  12   7        722.79        739.78        63.09 o
   1  12   7        600.23        634.22        66.16 o
   2  12   7        172.93         99.08        44.61 o
   3  12   7        868.98        853.59        84.04 o
  -3  13   7        195.82        168.28        57.94 o
  -2  13   7        625.15        641.43        83.42 o
  -1  13   7         41.82         34.63        32.60 o
   0  13   7         14.25         -8.09        32.48 o
   1  13   7         45.73        105.56        44.00 o
   2  13   7        648.98        601.84        71.04 o
   3  13   7        187.24        149.76        54.66 o
  -2  14   7         88.91         60.98        52.97 o
  -1  14   7        228.35        230.95        51.83 o
   0  14   7       1735.43       1941.78       101.76 o
   1  14   7        212.29        185.53        53.81 o
   2  14   7         98.56         59.84        50.96 o
  -1  15   7        602.95        477.79        74.89 o
   0  15   7        273.47        183.64        50.04 o
   1  15   7        628.44        509.25        81.41 o
   0   0   8       2454.18       2439.49        93.47 o
   1   0   8      14012.74      13606.10       249.47 o
   2   0   8        239.83        228.81        19.32 o
   3   0   8       3080.98       3221.87        77.47 o
   4   0   8        155.76        158.39        44.37 o
   5   0   8        121.89        125.89        52.95 o
  -5   1   8        702.15        849.27        86.44 o
  -4   1   8        105.79        179.63        45.67 o
  -3   1   8       1326.66       1423.06        57.69 o
  -2   1   8       4039.12       4148.71        86.51 o
  -1   1   8        609.44        629.55        37.48 o
   0   1   8      16540.18      16735.02       328.03 o
   1   1   8        619.06        600.49        29.26 o
   2   1   8       4048.82       4035.77        90.67 o
   3   1   8       1303.99       1439.28        49.12 o
   4   1   8         97.53        123.87        42.83 o
   5   1   8        708.85        699.38        77.00 o
  -5   2   8        106.29        122.75        55.00 o
  -4   2   8       3733.79       4094.77       144.02 o
  -3   2   8        498.90        585.52        41.04 o
  -2   2   8       2965.97       2892.65        69.06 o
  -1   2   8       3591.87       3617.98        82.87 o
   0   2   8        725.31        733.51        26.79 o
   1   2   8       3760.59       3750.19        89.56 o
   2   2   8       3081.86       3190.73        74.39 o
   3   2   8        475.14        515.72        33.11 o
   4   2   8       3667.03       3859.41       140.84 o
   5   2   8         94.35         90.31        49.31 o
  -5   3   8       2421.67       2507.91       129.44 o
  -4   3   8         32.87         28.02        37.14 o
  -3   3   8       4101.19       4278.33       119.60 o
  -2   3   8         75.34         87.33        20.09 o
  -1   3   8       2119.87       2129.49        57.47 o
   0   3   8       1293.02       1394.95        38.05 o
   1   3   8       2217.23       2192.67        53.23 o
   2   3   8         70.24         60.24        18.10 o
   3   3   8       4203.60       4395.26        97.96 o
   4   3   8         26.16         -7.81        32.52 o
   5   3   8       2432.40       2656.14       129.82 o
  -5   4   8         59.74         -0.68        71.11 o
  -4   4   8       3763.61       3995.77       146.87 o
  -3   4   8       1422.99       1436.89        59.46 o
  -2   4   8       4882.64       4871.34       112.78 o
  -1   4   8       2619.06       2697.08        68.45 o
   0   4   8         33.32         36.80        14.17 o
   1   4   8       2784.92       2855.30        62.38 o
   2   4   8       4683.83       4747.66        98.67 o
   3   4   8       1402.32       1483.19        56.95 o
   4   4   8       3723.50       4052.69       126.53 o
   5   4   8         56.99         20.14        64.63 o
  -5   5   8        631.33        650.72       102.66 o
  -4   5   8         13.53         74.15        41.19 o
  -3   5   8        751.34        803.76        54.16 o
  -2   5   8       3189.41       3304.77        82.96 o
  -1   5   8        659.64        687.17        35.73 o
   0   5   8       8015.97       7992.30       162.92 o
   1   5   8        712.91        661.77        45.08 o
   2   5   8       3215.15       3216.73        75.80 o
   3   5   8        802.01        783.42        42.55 o
   4   5   8         16.65         39.36        31.61 o
   5   5   8        665.85        550.54        73.01 o
  -5   6   8         94.43         39.97        69.56 o
  -4   6   8         44.56         60.86        42.03 o
  -3   6   8       1458.08       1374.44        76.28 o
  -2   6   8        995.34       1061.71        45.30 o
  -1   6   8       7561.72       7521.31       151.48 o
   0   6   8          1.22          2.29        14.56 o
   1   6   8       7144.91       7095.76       173.37 o
   2   6   8        982.68        913.59        45.33 o
   3   6   8       1529.90       1489.21        55.47 o
   4   6   8         42.54         40.33        33.84 o
   5   6   8        106.39        152.13        69.41 o
  -4   7   8         26.68         90.49        58.22 o
  -3   7   8        548.33        565.82        62.20 o
  -2   7   8       3425.49       3538.59        91.98 o
  -1   7   8         34.75         35.21        20.31 o
   0   7   8      10501.73      10391.08       202.47 o
   1   7   8         40.85         54.32        21.84 o
   2   7   8       3407.79       3357.76        97.82 o
   3   7   8        510.08        507.76        41.64 o
   4   7   8         29.93        104.41        41.15 o
  -4   8   8       1923.57       1983.47       132.00 o
  -3   8   8        319.84        294.54        51.02 o
  -2   8   8       1357.38       1339.95        75.97 o
  -1   8   8       2268.41       2377.06        72.42 o
   0   8   8       1093.45       1048.50        51.45 o
   1   8   8       2266.97       2207.31        75.16 o
   2   8   8       1282.00       1280.97        66.78 o
   3   8   8        329.58        371.69        39.26 o
   4   8   8       1996.88       2005.21       103.06 o
  -4   9   8          1.26          8.47        58.50 o
  -3   9   8       1906.79       1980.69        90.69 o
  -2   9   8         69.05         82.12        26.93 o
  -1   9   8        474.95        452.56        51.07 o
   0   9   8        575.97        532.14        42.65 o
   1   9   8        468.27        529.03        45.00 o
   2   9   8         79.35         31.24        28.94 o
   3   9   8       1877.15       1931.97        88.41 o
   4   9   8          0.53          0.41        42.48 o
  -4  10   8       1480.11       1534.03       108.88 o
  -3  10   8         92.65        123.28        37.62 o
  -2  10   8       1693.87       1632.81        74.02 o
  -1  10   8        207.40        142.91        26.54 o
   0  10   8        151.63        164.05        31.03 o
   1  10   8        187.88        166.03        35.18 o
   2  10   8       1753.03       1811.76        81.37 o
   3  10   8         97.10         16.17        38.44 o
   4  10   8       1439.35       1418.32       128.63 o
  -3  11   8        761.89        745.58        77.82 o
  -2  11   8        752.90        705.03        66.32 o
  -1  11   8        265.04        201.88        34.03 o
   0  11   8       1915.54       1888.46       103.92 o
   1  11   8        266.60        303.87        47.64 o
   2  11   8        751.74        637.82        65.70 o
   3  11   8        786.83        621.42        95.94 o
  -3  12   8        418.02        282.58        61.91 o
  -2  12   8        268.98        202.75        46.90 o
  -1  12   8       2214.06       2218.09        95.46 o
   0  12   8          4.59        -14.98        34.75 o
   1  12   8       2308.45       2561.16       116.31 o
   2  12   8        255.98        150.00        48.10 o
   3  12   8        396.25        251.78       110.50 o
  -2  13   8        803.14        869.29        95.14 o
  -1  13   8         93.27         38.74        37.28 o
   0  13   8       2039.28       2057.33       100.92 o
   1  13   8         86.57        160.21        50.20 o
   2  13   8        806.47        722.73        77.29 o
  -2  14   8        197.70        186.55        89.49 o
  -1  14   8        866.62        815.40        82.40 o
   0  14   8          0.29         21.61        41.49 o
   1  14   8        802.73        711.78        77.17 o
   2  14   8        202.09        108.68        53.85 o
   0  15   8        155.47         83.42        47.65 o
   1   0   9       3821.29       3758.58        84.65 o
   2   0   9       3406.44       3711.10       111.94 o
   3   0   9       1020.40       1064.05        56.82 o
   4   0   9       1564.48       1640.77       106.98 o
   5   0   9       1708.53       1811.00       172.46 o
  -5   1   9        593.11        543.51        74.85 o
  -4   1   9       1975.99       2207.47       106.31 o
  -3   1   9       1664.80       1743.38        75.16 o
  -2   1   9       2403.97       2408.68        69.00 o
  -1   1   9       1641.47       1628.27        48.73 o
   0   1   9       1105.74       1087.40        43.16 o
   1   1   9       1677.14       1710.83        49.10 o
   2   1   9       2414.47       2521.66        73.27 o
   3   1   9       1663.56       1762.94        61.23 o
   4   1   9       2006.24       2125.22       104.93 o
   5   1   9        586.19        672.40        79.08 o
  -5   2   9        295.35        317.15        66.00 o
  -4   2   9        897.72        884.24        76.25 o
  -3   2   9       1785.10       2005.78        80.42 o
  -2   2   9       2249.35       2330.46        67.05 o
  -1   2   9       4570.10       4690.54        91.92 o
   0   2   9       9052.02       8979.73       188.57 o
   1   2   9       4465.80       4475.99       108.21 o
   2   2   9       2162.79       2280.75        77.20 o
   3   2   9       1827.12       1922.57        65.35 o
   4   2   9        950.60       1141.99        81.37 o
   5   2   9        261.27        231.43        58.67 o
  -5   3   9        101.76         78.02        57.57 o
  -4   3   9          0.28         19.50        38.27 o
  -3   3   9       1069.78       1065.36        82.00 o
  -2   3   9       2295.99       2429.18        68.85 o
  -1   3   9       6980.80       7190.70       143.25 o
   0   3   9       4709.26       4487.08        87.93 o
   1   3   9       6984.16       6928.08       155.01 o
   2   3   9       2282.58       2363.23        59.55 o
   3   3   9       1094.92       1179.33        57.34 o
   4   3   9          1.69        -23.43        38.42 o
   5   3   9         98.26         78.24        52.37 o
  -5   4   9        153.75        175.13        61.65 o
  -4   4   9        153.96         96.36        42.86 o
  -3   4   9       1179.90       1120.16        62.96 o
  -2   4   9       4060.16       4252.75       100.28 o
  -1   4   9       3562.29       3580.86        84.94 o
   0   4   9       1536.81       1479.84        45.26 o
   1   4   9       3739.25       3653.71        76.60 o
   2   4   9       4074.43       4131.97        89.66 o
   3   4   9       1155.79       1144.16        58.72 o
   4   4   9        156.65        274.19        44.98 o
   5   4   9        169.48        237.42        60.00 o
  -5   5   9        392.78        329.02        90.61 o
  -4   5   9       1327.50       1359.82       121.03 o
  -3   5   9       1420.94       1508.75        70.63 o
  -2   5   9       1359.71       1330.58        65.17 o
  -1   5   9       3149.48       3308.25        80.82 o
   0   5   9       2086.23       2072.18        59.52 o
   1   5   9       3044.84       3015.46        83.18 o
   2   5   9       1426.20       1470.25        47.98 o
   3   5   9       1437.88       1416.42        65.59 o
   4   5   9       1322.09       1475.22        74.24 o
   5   5   9        396.32        344.99       100.93 o
  -4   6   9       1287.96       1150.85        86.90 o
  -3   6   9       3547.60       3699.29       116.61 o
  -2   6   9       1844.53       1952.63        63.97 o
  -1   6   9        218.73        201.45        26.73 o
   0   6   9       1552.72       1570.43        51.47 o
   1   6   9        211.29        240.85        27.32 o
   2   6   9       2020.02       2071.08        65.32 o
   3   6   9       3523.70       3849.36       113.30 o
   4   6   9       1194.50       1247.04        81.18 o
  -4   7   9        696.24        829.28        95.37 o
  -3   7   9       1364.54       1511.79        87.99 o
  -2   7   9        959.69       1021.65        51.10 o
  -1   7   9        752.74        769.44        43.98 o
   0   7   9         96.51         58.73        20.20 o
   1   7   9        786.83        773.85        57.37 o
   2   7   9        956.11        972.37        60.97 o
   3   7   9       1452.18       1452.14        81.45 o
   4   7   9        730.56        905.22        73.48 o
  -4   8   9        431.83        403.10        79.53 o
  -3   8   9        438.07        525.78        61.31 o
  -2   8   9       1098.43       1110.27        59.48 o
  -1   8   9       3138.21       3306.64        90.15 o
   0   8   9       1171.45       1234.63        50.54 o
   1   8   9       3286.35       3241.73        95.69 o
   2   8   9       1057.28       1002.50        56.20 o
   3   8   9        418.20        451.57        54.43 o
   4   8   9        411.66        369.36        59.92 o
  -4   9   9          5.43         70.90        61.66 o
  -3   9   9        473.85        519.03        56.57 o
  -2   9   9        914.52       1035.17        85.10 o
  -1   9   9       3462.83       3601.76        97.54 o
   0   9   9       1378.56       1335.65        61.82 o
   1   9   9       3479.90       3583.95       104.69 o
   2   9   9        931.39       1005.67        59.33 o
   3   9   9        480.37        350.13        58.14 o
   4   9   9         10.73         30.86        45.29 o
  -4  10   9         38.92        -41.16        52.79 o
  -3  10   9        246.85        249.33        49.65 o
  -2  10   9        626.93        723.43        59.03 o
  -1  10   9       1732.48       1748.49        70.59 o
   0  10   9       2252.88       2126.56       113.83 o
   1  10   9       1687.28       1883.17       102.15 o
   2  10   9        660.90        676.78        52.90 o
   3  10   9        264.05        249.46        56.08 o
   4  10   9         37.94         27.66        51.56 o
  -3  11   9        377.07        414.40        66.65 o
  -2  11   9        743.45        813.30        75.85 o
  -1  11   9        927.77        915.59        56.95 o
   0  11   9        626.88        693.29        52.71 o
   1  11   9        878.57        892.18        61.88 o
   2  11   9        744.46        726.14        64.75 o
   3  11   9        395.93        304.31        75.77 o
  -3  12   9        796.80        561.97       126.61 o
  -2  12   9        686.23        681.93        95.15 o
  -1  12   9         75.26         86.45        41.35 o
   0  12   9          1.63        -18.85        35.66 o
   1  12   9         83.65         82.25        39.47 o
   2  12   9        653.31        693.39        66.79 o
   3  12   9        807.89        644.78        96.41 o
  -2  13   9        417.91        452.01        67.75 o
  -1  13   9         63.13         12.87        41.97 o
   0  13   9          8.73         -8.65        38.58 o
   1  13   9         66.42        103.66        42.81 o
   2  13   9        414.53        264.83        71.62 o
  -1  14   9        271.20        344.31        67.41 o
   0  14   9        213.39        214.87        75.99 o
   1  14   9        257.08        300.08        66.83 o
   0   0  10       7451.51       7267.03       224.30 o
   1   0  10        928.84        878.15        37.34 o
   2   0  10       8980.07       9257.34       200.82 o
   3   0  10        121.67        121.47        32.16 o
   4   0  10          2.37         58.54        42.94 o
   5   0  10         15.33        -38.11        50.13 o
  -5   1  10        191.08        197.68        64.63 o
  -4   1  10        718.36        831.92        74.54 o
  -3   1  10        765.63        836.30        59.18 o
  -2   1  10        992.89        894.90        45.77 o
  -1   1  10       7858.80       7917.18       155.62 o
   0   1  10        576.84        521.49        33.66 o
   1   1  10       7908.77       7764.33       155.99 o
   2   1  10       1005.37       1074.53        49.03 o
   3   1  10        730.76        854.33        62.80 o
   4   1  10        705.98        725.94        97.04 o
   5   1  10        199.62        162.15        56.98 o
  -5   2  10        984.46        948.96        91.51 o
  -4   2  10        237.06        239.88        53.41 o
  -3   2  10       4650.68       5025.22       142.27 o
  -2   2  10        692.42        665.56        40.76 o
  -1   2  10        456.69        423.15        26.92 o
   0   2  10       6955.69       6607.37       146.86 o
   1   2  10        443.88        452.16        32.80 o
   2   2  10        676.61        664.06        43.03 o
   3   2  10       4666.51       4859.66       117.62 o
   4   2  10        272.02        275.39        54.50 o
   5   2  10        949.75       1099.87        98.22 o
  -5   3  10        256.09        286.57        84.26 o
  -4   3  10       2388.98       2556.38       119.78 o
  -3   3  10        252.69        258.00        44.58 o
  -2   3  10       3535.99       3615.34       106.49 o
  -1   3  10         39.04         97.25        46.74 o
   0   3  10        186.36        178.08        17.78 o
   1   3  10         46.32         72.97        20.72 o
   2   3  10       3611.64       3678.40       100.00 o
   3   3  10        247.46        262.73        35.98 o
   4   3  10       2373.41       2879.33       122.90 o
   5   3  10        252.47        264.91        64.50 o
  -5   4  10       1671.88       1693.38       117.86 o
  -4   4  10        180.27        248.41        53.95 o
  -3   4  10       2072.92       2074.24        85.03 o
  -2   4  10        699.62        743.05        41.98 o
  -1   4  10       3343.59       3409.29        85.84 o
   0   4  10       2074.23       2047.51        59.06 o
   1   4  10       3254.38       3191.54        78.95 o
   2   4  10        746.64        755.81        46.72 o
   3   4  10       2066.61       2206.69       107.95 o
   4   4  10        180.49        215.36        52.48 o
   5   4  10       1639.89       1619.87       115.04 o
  -5   5  10         73.21         19.54        59.54 o
  -4   5  10        916.97        979.66        83.16 o
  -3   5  10        352.74        376.47        45.30 o
  -2   5  10       1749.10       1827.96        62.89 o
  -1   5  10       5364.86       5408.06       119.67 o
   0   5  10        486.58        540.71        34.64 o
   1   5  10       5402.54       5391.65       127.09 o
   2   5  10       1891.39       2008.24        75.64 o
   3   5  10        307.99        369.79        44.44 o
   4   5  10        926.47       1071.53        72.10 o
   5   5  10         66.76        -77.93        83.74 o
  -4   6  10        117.16         75.86        52.26 o
  -3   6  10        444.07        464.15        48.71 o
  -2   6  10       2075.11       2218.84        70.67 o
  -1   6  10        242.89        257.44        29.05 o
   0   6  10       8859.39       8841.12       175.41 o
   1   6  10        318.24        345.94        36.59 o
   2   6  10       2157.05       2324.42        89.99 o
   3   6  10        397.11        423.76        50.49 o
   4   6  10        112.64        117.95        45.48 o
  -4   7  10        130.03        106.48        86.64 o
  -3   7  10        859.80        914.13        77.08 o
  -2   7  10        944.21        934.56        51.47 o
  -1   7  10       5067.41       5307.18       124.04 o
   0   7  10       1209.59       1101.00        46.92 o
   1   7  10       5263.41       5514.38       175.23 o
   2   7  10        916.64        937.15       100.64 o
   3   7  10        828.45        938.08        71.34 o
   4   7  10        117.98        122.42        47.81 o
  -4   8  10        125.53         91.35        92.02 o
  -3   8  10       1561.12       1575.13        95.81 o
  -2   8  10       2227.18       2184.28        80.94 o
  -1   8  10        190.99        165.76        29.05 o
   0   8  10        443.01        433.94        37.82 o
   1   8  10        202.25        189.11        31.28 o
   2   8  10       2207.56       2145.35       108.40 o
   3   8  10       1624.61       1653.85        90.87 o
   4   8  10        114.10         65.10        53.92 o
  -4   9  10       1348.92       1396.01       126.65 o
  -3   9  10        226.57        205.91        57.20 o
  -2   9  10       1038.07       1042.89        63.23 o
  -1   9  10        292.19        307.10        35.50 o
   0   9  10         49.62         60.49        27.65 o
   1   9  10        328.96        332.55        37.62 o
   2   9  10       1083.85       1350.11       149.23 o
   3   9  10        239.02        205.67        54.19 o
   4   9  10       1357.63       1350.00       111.06 o
  -3  10  10       1959.12       1887.52        98.06 o
  -2  10  10        723.17        804.07        78.88 o
  -1  10  10        142.15         83.37        38.52 o
   0  10  10         26.97         29.39        29.36 o
   1  10  10        133.01        143.83        32.99 o
   2  10  10        713.99        775.42        76.14 o
   3  10  10       1913.70       1914.30       146.63 o
  -3  11  10        180.41        189.16        51.02 o
  -2  11  10        541.12        505.88        62.01 o
  -1  11  10        839.77        894.41        62.36 o
   0  11  10         51.93         29.38        30.74 o
   1  11  10        828.61        779.09        63.56 o
   2  11  10        605.63        543.83        96.58 o
   3  11  10        188.27        285.42        76.03 o
  -3  12  10         39.71        -19.28        57.50 o
  -2  12  10        765.74        705.99        75.42 o
  -1  12  10        394.95        401.84        55.73 o
   0  12  10       2160.33       2111.56        99.92 o
   1  12  10        369.77        270.65        62.45 o
   2  12  10        774.27        686.72        93.58 o
   3  12  10         38.47        -20.17        58.72 o
  -2  13  10         99.82        177.27        63.62 o
  -1  13  10       1300.09       1405.92       104.96 o
   0  13  10         41.69         33.52        40.28 o
   1  13  10       1313.79       1393.81       114.15 o
   2  13  10        102.23        144.93        67.48 o
  -1  14  10        231.14        237.87        72.27 o
   0  14  10        682.06        602.71        65.82 o
   1  14  10        231.55        126.67        66.11 o
   1   0  11       1524.58       1530.96        58.06 o
   2   0  11       3383.31       3518.97        88.76 o
   3   0  11        166.59        138.40        38.26 o
   4   0  11       2824.96       3322.65       136.99 o
   5   0  11        341.14        339.92        96.28 o
  -5   1  11       1194.72       1140.46       108.94 o
  -4   1  11        331.41        400.73       101.29 o
  -3   1  11       2581.25       2859.74       102.50 o
  -2   1  11       1208.87       1296.85        54.31 o
  -1   1  11       1532.43       1514.07        49.43 o
   0   1  11       3454.27       3284.07        87.17 o
   1   1  11       1535.76       1468.45        50.39 o
   2   1  11       1214.58       1236.62        60.39 o
   3   1  11       2581.80       2789.39        98.33 o
   4   1  11        325.69        498.66        64.87 o
   5   1  11       1201.45       1271.44       102.69 o
  -5   2  11         26.41        -35.76        53.51 o
  -4   2  11        730.72        744.78        75.04 o
  -3   2  11       1294.22       1351.52        73.43 o
  -2   2  11        887.03        901.23        47.95 o
  -1   2  11       5084.03       5099.30       104.87 o
   0   2  11       2665.69       2582.81        75.23 o
   1   2  11       5389.97       5126.01       122.81 o
   2   2  11        953.28        968.30        51.14 o
   3   2  11       1227.81       1256.48        75.66 o
   4   2  11        702.62        867.95        81.23 o
   5   2  11         18.44         27.46        54.70 o
  -5   3  11         92.55         83.36        63.63 o
  -4   3  11        111.79         85.34        48.19 o
  -3   3  11        170.59        173.47        54.61 o
  -2   3  11       3369.18       3377.45        91.13 o
  -1   3  11        488.41        497.40        35.30 o
   0   3  11      12391.49      11890.83       249.56 o
   1   3  11        470.46        483.20        39.67 o
   2   3  11       3344.25       3610.37       100.73 o
   3   3  11        176.41        172.51        33.70 o
   4   3  11         97.25         59.92        49.32 o
   5   3  11         91.18        101.00        60.57 o
  -4   4  11        510.64        559.89        68.17 o
  -3   4  11        856.71        882.19        63.69 o
  -2   4  11       2636.67       2782.15        79.42 o
  -1   4  11       5122.74       5054.70       129.93 o
   0   4  11        239.65        236.01        21.49 o
   1   4  11       5242.67       4990.34       154.89 o
   2   4  11       2710.03       2758.98        86.16 o
   3   4  11        860.42        913.08        58.27 o
   4   4  11        467.90        516.30        67.80 o
  -4   5  11        232.61        178.42        67.49 o
  -3   5  11       1347.96       1465.38        75.25 o
  -2   5  11       1396.91       1357.13        68.49 o
  -1   5  11        933.69        893.40        40.30 o
   0   5  11       2445.62       2477.86       132.57 o
   1   5  11        857.68        781.63        63.30 o
   2   5  11       1371.83       1525.90        63.84 o
   3   5  11       1357.74       1356.08        70.04 o
   4   5  11        245.45        242.85        52.18 o
  -4   6  11       2081.62       2243.17       142.99 o
  -3   6  11        477.90        457.43        57.98 o
  -2   6  11       2260.73       2255.41        82.13 o
  -1   6  11         80.63        106.40        26.57 o
   0   6  11        388.75        435.52        40.85 o
   1   6  11         72.33         83.50        36.19 o
   2   6  11       2228.28       2337.34        93.31 o
   3   6  11        443.73        476.50        55.05 o
   4   6  11       2083.01       2360.18       109.50 o
  -4   7  11        297.66        317.95        80.09 o
  -3   7  11       1581.17       1612.45        97.97 o
  -2   7  11        553.35        599.01        45.23 o
  -1   7  11        321.10        298.15        33.53 o
   0   7  11       1120.94       1140.40        55.12 o
   1   7  11        350.48        267.02        52.46 o
   2   7  11        531.27        596.89        91.08 o
   3   7  11       1604.23       1616.05        90.52 o
   4   7  11        303.48        250.45        53.75 o
  -4   8  11       1075.94       1003.86       123.92 o
  -3   8  11        239.43        240.26        53.57 o
  -2   8  11        615.57        656.35        53.04 o
  -1   8  11       2209.32       2310.15        79.49 o
   0   8  11       1653.26       1571.17        66.06 o
   1   8  11       2094.33       1968.62       256.11 o
   2   8  11        635.68        675.95        68.63 o
   3   8  11        273.94        350.96        61.33 o
   4   8  11       1018.39       1109.42        97.28 o
  -4   9  11         46.54        112.54        59.13 o
  -3   9  11         26.16        117.38        44.33 o
  -2   9  11       1738.91       1880.33        94.75 o
  -1   9  11        146.09        180.25        32.01 o
   0   9  11       4170.78       4174.20       169.31 o
   1   9  11        125.04        100.61        41.88 o
   2   9  11       1746.60       1613.62       101.19 o
   3   9  11         30.28         73.76        49.51 o
   4   9  11         49.77         24.32        62.55 o
  -3  10  11        550.03        570.17        66.77 o
  -2  10  11         62.39         54.84        38.66 o
  -1  10  11       1783.79       1865.52       111.53 o
   0  10  11       1046.74        910.05        60.51 o
   1  10  11       1978.67       1846.03       104.73 o
   2  10  11         58.06         47.68        44.88 o
   3  10  11        491.13        454.35        68.76 o
  -3  11  11        524.72        392.90        63.94 o
  -2  11  11        803.73        840.78       102.74 o
  -1  11  11        396.48        386.83        46.69 o
   0  11  11       1496.67       1379.51        73.36 o
   1  11  11        390.22        303.86        70.03 o
   2  11  11        796.75        786.98        81.52 o
   3  11  11        543.85        385.23        82.67 o
  -2  12  11        515.65        462.20        67.38 o
  -1  12  11         60.46        115.68        44.59 o
   0  12  11         69.32         26.02        40.29 o
   1  12  11         71.91         99.72        72.07 o
   2  12  11        537.96        533.43        91.18 o
  -2  13  11         40.96         98.94        61.69 o
  -1  13  11         91.51        152.60        56.19 o
   0  13  11         58.70         14.91        42.75 o
   1  13  11        100.48         81.84        71.46 o
   2  13  11         35.16         11.03        61.23 o
   0  14  11          0.70         47.91        59.02 o
   0   0  12       7042.71       6853.99       219.05 o
   1   0  12       5594.57       5477.97       152.05 o
   2   0  12         62.08         50.69        26.14 o
   3   0  12        780.89        873.15        66.52 o
   4   0  12        219.00        201.78        56.23 o
   5   0  12         66.66         -1.44        56.17 o
  -5   1  12        180.97        171.46        64.53 o
  -4   1  12        138.98        103.72        51.34 o
  -3   1  12        857.48        918.27        67.96 o
  -2   1  12       2444.41       2547.62       112.47 o
  -1   1  12       3033.61       3025.25        76.51 o
   0   1  12       3259.69       3209.13       141.12 o
   1   1  12       2979.22       2798.54        79.00 o
   2   1  12       2447.11       2599.24        85.65 o
   3   1  12        850.92        855.37        63.50 o
   4   1  12        122.01        101.55        51.54 o
   5   1  12        190.87        181.87        66.40 o
  -4   2  12       1442.83       1633.00       103.62 o
  -3   2  12        761.43        830.29        83.77 o
  -2   2  12       2516.78       2594.88       111.02 o
  -1   2  12       3928.25       3796.95        83.81 o
   0   2  12         88.34         73.59        22.70 o
   1   2  12       3777.58       3654.31        99.86 o
   2   2  12       2450.22       2597.47        82.98 o
   3   2  12        820.35        837.44        60.25 o
   4   2  12       1483.13       1528.47       104.73 o
  -4   3  12        901.42        987.71        87.91 o
  -3   3  12       2597.65       2868.10       132.81 o
  -2   3  12        648.69        692.95        46.39 o
  -1   3  12        373.84        383.53        28.85 o
   0   3  12         76.76         55.57        22.91 o
   1   3  12        401.15        381.41        35.55 o
   2   3  12        624.35        714.94        55.34 o
   3   3  12       2583.47       2729.21       125.72 o
   4   3  12        862.39        965.97        84.88 o
  -4   4  12       1329.13       1509.79       101.78 o
  -3   4  12       1728.20       1912.92        86.57 o
  -2   4  12       1135.88       1209.15        60.13 o
  -1   4  12        376.89        430.78        34.19 o
   0   4  12        457.06        472.49        37.34 o
   1   4  12        333.61        222.40        39.27 o
   2   4  12       1074.93       1150.93        65.10 o
   3   4  12       1773.00       1775.08        78.24 o
   4   4  12       1307.49       1387.77        98.73 o
  -4   5  12        372.79        278.03        58.26 o
  -3   5  12       1439.81       1447.51        79.03 o
  -2   5  12       1351.94       1416.24        59.80 o
  -1   5  12       1935.17       2033.52        79.64 o
   0   5  12       2770.85       2763.27       126.37 o
   1   5  12       1962.65       1898.90        79.90 o
   2   5  12       1305.44       1400.20       103.06 o
   3   5  12       1440.58       1556.48        81.80 o
   4   5  12        362.37        244.84        59.60 o
  -4   6  12         11.75         54.27        65.82 o
  -3   6  12        440.77        511.89        64.01 o
  -2   6  12        908.66        894.24        58.03 o
  -1   6  12       3598.74       3799.48        96.93 o
   0   6  12       1124.25       1128.51        72.11 o
   1   6  12       3679.88       3392.31       135.27 o
   2   6  12        915.13        846.45        64.74 o
   3   6  12        424.68        415.32        52.90 o
   4   6  12         10.83         18.56        52.26 o
  -4   7  12        134.32        123.46        68.56 o
  -3   7  12        402.04        460.53        65.21 o
  -2   7  12       1179.42       1143.87        65.06 o
  -1   7  12       1677.10       1697.60        81.62 o
   0   7  12       3020.09       2912.13       120.94 o
   1   7  12       1698.46       1503.98        90.94 o
   2   7  12       1161.60       1193.09        93.58 o
   3   7  12        376.04        367.76        55.56 o
   4   7  12        137.50         20.21        46.22 o
  -4   8  12        524.71        513.57        91.23 o
  -3   8  12        216.62        195.77        60.05 o
  -2   8  12        475.69        475.48        47.06 o
  -1   8  12       1523.82       1482.30        77.19 o
   0   8  12       1047.96       1056.86        77.66 o
   1   8  12       1436.61       1370.49       113.45 o
   2   8  12        530.49        473.06        63.04 o
   3   8  12        216.51        164.20        55.04 o
   4   8  12        481.11        472.38        73.20 o
  -3   9  12        837.44        813.84        71.28 o
  -2   9  12        497.55        479.02        68.35 o
  -1   9  12        525.83        488.45        43.83 o
   0   9  12        262.56        212.90        48.58 o
   1   9  12        525.62        490.69        63.13 o
   2   9  12        539.96        495.70        66.51 o
   3   9  12        826.86        761.78       103.10 o
  -3  10  12        353.92        293.61        54.59 o
  -2  10  12        798.74        840.81        67.65 o
  -1  10  12        547.89        542.97        50.49 o
   0  10  12        887.58        843.86        77.43 o
   1  10  12        537.50        489.72        63.80 o
   2  10  12        712.41        648.12        77.19 o
   3  10  12        335.86        293.69        67.18 o
  -3  11  12        355.86        268.71        70.09 o
  -2  11  12        141.85        130.54        47.89 o
  -1  11  12        538.14        522.90        61.96 o
   0  11  12        523.34        387.66        61.42 o
   1  11  12        534.30        566.98        71.24 o
   2  11  12        128.07        111.49        55.18 o
   3  11  12        382.45        360.42        82.79 o
  -2  12  12        317.17        300.90        70.58 o
  -1  12  12       1067.15       1062.32        84.43 o
   0  12  12        240.62        307.15        75.58 o
   1  12  12        998.56       1169.61       213.90 o
   2  12  12        309.23        322.40        78.56 o
  -1  13  12        447.94        455.22        71.65 o
   0  13  12       1143.65        938.68       294.60 o
   1  13  12        436.70        480.17        85.35 o
   1   0  13         33.19          6.02        24.10 o
   2   0  13         76.00         44.60        32.23 o
   3   0  13       5756.82       6167.27       186.56 o
   4   0  13          7.70         37.51        50.28 o
  -4   1  13       2032.03       2402.75       125.14 o
  -3   1  13        389.64        435.39        52.40 o
  -2   1  13       1842.15       1929.03        69.78 o
  -1   1  13       1740.60       1690.66        64.32 o
   0   1  13        168.48        129.73        26.13 o
   1   1  13       1725.35       1719.85        98.65 o
   2   1  13       1870.70       1989.09        99.77 o
   3   1  13        371.77        264.49        42.49 o
   4   1  13       2035.20       2407.09       123.92 o
  -4   2  13         15.25         47.04        51.74 o
  -3   2  13        522.07        591.88        59.31 o
  -2   2  13       3911.36       3944.96       190.36 o
  -1   2  13        669.79        672.67        44.53 o
   0   2  13       1760.64       1867.65        66.66 o
   1   2  13        626.47        567.87        50.74 o
   2   2  13       3937.78       4079.67       253.11 o
   3   2  13        487.69        454.22        49.51 o
   4   2  13         19.87         24.93        51.48 o
  -4   3  13         25.97         59.82        52.99 o
  -3   3  13        868.11        871.51        61.79 o
  -2   3  13        138.66        139.20        30.40 o
  -1   3  13       6212.14       6164.30       202.98 o
   0   3  13        198.15        171.93        28.95 o
   1   3  13       6127.52       5799.45       239.80 o
   2   3  13        140.78        132.40        31.54 o
   3   3  13        869.79        899.33        75.82 o
   4   3  13         24.34         59.11        53.03 o
  -4   4  13        101.95         79.50        59.28 o
  -3   4  13        470.07        396.44        50.28 o
  -2   4  13       1587.25       1661.06        66.19 o
  -1   4  13        177.69        179.18        31.57 o
   0   4  13       8436.53       8304.58       413.08 o
   1   4  13        198.94        208.38        37.84 o
   2   4  13       1575.65       1689.50       114.53 o
   3   4  13        469.98        504.54        48.89 o
   4   4  13        107.06        161.59        57.38 o
  -4   5  13       1015.57       1139.08       105.75 o
  -3   5  13        157.38        212.08        45.50 o
  -2   5  13       1337.22       1389.17        61.83 o
  -1   5  13       1515.65       1602.64       112.71 o
   0   5  13          1.79        -16.13        27.71 o
   1   5  13       1476.85       1523.08        73.05 o
   2   5  13       1313.65       1376.97        68.26 o
   3   5  13        161.28        113.97        41.45 o
   4   5  13       1031.75       1126.07       100.60 o
  -4   6  13         38.61          8.50        68.21 o
  -3   6  13       1540.42       1695.80       102.24 o
  -2   6  13        527.99        496.00        48.34 o
  -1   6  13        841.47        908.61        63.40 o
   0   6  13          2.14         17.97        35.34 o
   1   6  13        848.20        849.27       114.14 o
   2   6  13        528.02        556.85        91.21 o
   3   6  13       1515.91       1656.51       105.78 o
   4   6  13         36.73         46.07        63.01 o
  -4   7  13       1281.65       1540.02       173.36 o
  -3   7  13         46.16         21.30        49.78 o
  -2   7  13       1509.77       1650.01       135.80 o
  -1   7  13        451.79        382.80        48.92 o
   0   7  13         68.64         42.66        39.67 o
   1   7  13        453.97        369.17        55.84 o
   2   7  13       1473.73       1597.92       205.46 o
   3   7  13         43.81         62.37        43.51 o
   4   7  13       1313.87       1348.96       109.70 o
  -3   8  13       1202.75       1326.99        87.74 o
  -2   8  13       1115.71       1074.76        67.46 o
  -1   8  13          1.33        -11.82        32.92 o
   0   8  13       1671.29       1511.94       106.88 o
   1   8  13          5.49        -34.83        38.48 o
   2   8  13       1127.65       1188.01       121.01 o
   3   8  13       1184.69       1348.61       145.94 o
  -3   9  13        326.88        324.61        55.56 o
  -2   9  13         39.64         55.42        37.18 o
  -1   9  13       2553.27       2298.10       118.83 o
   0   9  13         57.12         47.36        45.14 o
   1   9  13       2466.32       2345.55       159.09 o
   2   9  13         38.58         55.03        48.21 o
   3   9  13        325.30        367.86        70.49 o
  -3  10  13        173.72        121.53        49.71 o
  -2  10  13        921.65       1003.35       108.55 o
  -1  10  13        103.84         89.23        48.22 o
   0  10  13       1876.21       1807.02       108.01 o
   1  10  13        102.87        114.55        49.79 o
   2  10  13        926.51       1008.69        94.33 o
   3  10  13        169.30        194.67        62.04 o
  -2  11  13        425.33        280.21        59.94 o
  -1  11  13       1224.22       1116.03        93.95 o
   0  11  13          0.16         47.47        47.99 o
   1  11  13       1207.83       1191.66        99.48 o
   2  11  13        412.47        326.46       102.34 o
  -2  12  13         25.60        -21.85        83.28 o
  -1  12  13        390.69        283.69        77.69 o
   0  12  13        474.81        401.03       102.38 o
   1  12  13        394.73        335.55        79.57 o
   2  12  13         24.97         14.57        66.72 o
  -1  13  13         36.66        -38.99        79.16 o
   0  13  13          9.99         23.29        65.01 o
   1  13  13         32.84         -7.30        62.39 o
   0   0  14       7589.23       7597.34       470.47 o
   1   0  14       2438.36       2403.78       108.07 o
   2   0  14        251.82        201.66        36.64 o
   3   0  14        550.32        663.46        62.42 o
   4   0  14        149.64        153.86        60.67 o
  -4   1  14        192.64        175.19        57.62 o
  -3   1  14        556.41        577.02        58.92 o
  -2   1  14       3161.13       3349.45       119.72 o
  -1   1  14        586.34        633.33        45.32 o
   0   1  14       3304.38       3286.84       121.43 o
   1   1  14        618.99        685.86        48.47 o
   2   1  14       3143.51       3237.57       195.26 o
   3   1  14        535.94        654.72        84.40 o
   4   1  14        196.41        175.41        61.49 o
  -4   2  14       1256.60       1418.06       107.57 o
  -3   2  14        218.79        205.83        47.27 o
  -2   2  14       1670.75       1643.75        75.45 o
  -1   2  14       1641.38       1647.10        60.87 o
   0   2  14        370.97        403.01        37.48 o
   1   2  14       1726.16       1706.78        87.69 o
   2   2  14       1757.64       1780.76        93.76 o
   3   2  14        193.73        218.59        47.67 o
   4   2  14       1239.57       1372.79       106.22 o
  -4   3  14        785.41        927.28        86.39 o
  -3   3  14       1936.54       2138.82        98.64 o
  -2   3  14        700.63        687.43        49.58 o
  -1   3  14        171.87        175.37        39.05 o
   0   3  14          5.09        -23.45        23.45 o
   1   3  14        168.66        208.68        39.05 o
   2   3  14        703.63        671.12        76.91 o
   3   3  14       1935.40       2174.72       154.00 o
   4   3  14        802.86        818.83       143.98 o
  -4   4  14        856.62        838.29        85.00 o
  -3   4  14       1047.44       1127.65        77.09 o
  -2   4  14       1179.74       1231.83        72.65 o
  -1   4  14        368.88        396.83        48.60 o
   0   4  14        173.27        138.46        30.03 o
   1   4  14        423.52        385.31        47.31 o
   2   4  14       1166.22       1253.26        66.09 o
   3   4  14       1035.96       1013.86        79.44 o
   4   4  14        874.26        856.03        86.27 o
  -4   5  14        267.90        296.92        77.97 o
  -3   5  14        919.92       1046.09        77.69 o
  -2   5  14       1463.53       1354.42        88.50 o
  -1   5  14        695.50        765.79        73.36 o
   0   5  14       2004.10       1798.21        96.21 o
   1   5  14        683.49        613.86        65.88 o
   2   5  14       1469.64       1489.64        86.41 o
   3   5  14        904.83       1016.71       109.46 o
   4   5  14        274.98        281.27        68.56 o
  -4   6  14         29.27         -4.39       108.58 o
  -3   6  14        347.37        411.18        81.31 o
  -2   6  14        741.49        726.61        64.27 o
  -1   6  14       2984.92       3238.22       202.95 o
   0   6  14        763.68        739.67        69.19 o
   1   6  14       2850.12       2706.83       217.54 o
   2   6  14        742.05        783.06        96.30 o
   3   6  14        397.64        444.75        93.76 o
   4   6  14         35.67         90.98        60.30 o
  -3   7  14        333.34        279.32        63.73 o
  -2   7  14       1084.07        949.95        81.87 o
  -1   7  14        892.26       1087.36       121.28 o
   0   7  14       1934.59       1713.62        99.97 o
   1   7  14        905.51        816.50        77.09 o
   2   7  14       1044.15        972.83        88.11 o
   3   7  14        341.55        315.14        57.82 o
  -3   8  14        317.41        350.80        63.01 o
  -2   8  14        358.74        313.70        91.15 o
  -1   8  14        976.26        937.34        83.64 o
   0   8  14       1416.05       1231.49        90.53 o
   1   8  14        997.99       1001.79        86.54 o
   2   8  14        305.67        268.98        59.23 o
   3   8  14        324.12        258.81        65.90 o
  -3   9  14        772.75        827.13        72.11 o
  -2   9  14        265.93        293.68        60.20 o
  -1   9  14        303.85        258.78        57.78 o
   0   9  14        195.19        136.28        52.19 o
   1   9  14        300.60        224.02        55.90 o
   2   9  14        280.66        339.71        75.93 o
   3   9  14        779.47        823.69       137.89 o
  -2  10  14        546.37        548.72       124.05 o
  -1  10  14        219.70        237.27        56.79 o
   0  10  14        256.38        237.42        58.60 o
   1  10  14        212.48        144.81        55.12 o
   2  10  14        577.82        538.55        77.97 o
  -2  11  14        476.35        475.84        89.89 o
  -1  11  14        273.89        217.07        59.27 o
   0  11  14        806.36        794.30       102.27 o
   1  11  14        301.00        256.93        62.80 o
   2  11  14        464.31        321.50        72.43 o
  -1  12  14        638.95        468.67        89.81 o
   0  12  14        329.30        268.94        86.94 o
   1  12  14        711.62        689.17        99.51 o
   1   0  15        512.15        576.51        45.26 o
   2   0  15       1271.78       1226.99        76.33 o
   3   0  15        163.07        318.65        62.35 o
   4   0  15       1215.45       1427.22       109.88 o
  -4   1  15        202.06        192.42        61.40 o
  -3   1  15       1506.39       1641.85       156.15 o
  -2   1  15        293.38        265.77        42.83 o
  -1   1  15       1297.56       1269.34        61.13 o
   0   1  15       1205.99       1109.99        71.29 o
   1   1  15       1287.61       1299.96        89.15 o
   2   1  15        284.25        336.64        55.98 o
   3   1  15       1547.33       1776.25       230.69 o
   4   1  15        195.20        156.44        63.18 o
  -4   2  15        516.58        499.62        74.37 o
  -3   2  15        748.07        620.39        73.01 o
  -2   2  15        367.69        404.13        46.74 o
  -1   2  15       3334.04       3216.23       148.78 o
   0   2  15        511.00        557.86        43.99 o
   1   2  15       3177.34       3071.39       185.36 o
   2   2  15        323.46        268.16        46.07 o
   3   2  15        801.39        813.05        72.68 o
   4   2  15        518.32        504.45        75.79 o
  -4   3  15         69.45         95.51        58.59 o
  -3   3  15        336.03        434.37        65.83 o
  -2   3  15       1325.39       1290.42        71.19 o
  -1   3  15        828.87        812.48        55.52 o
   0   3  15       4711.03       4687.13       226.88 o
   1   3  15        833.39        836.65        62.81 o
   2   3  15       1319.74       1245.49       102.01 o
   3   3  15        350.81        268.11        62.97 o
   4   3  15         68.03         96.27        59.64 o
  -4   4  15        195.89        161.75        65.25 o
  -3   4  15        452.21        421.22        70.71 o
  -2   4  15       1054.81       1167.04        77.88 o
  -1   4  15       2588.68       2467.10       113.43 o
   0   4  15          3.23          2.17        26.38 o
   1   4  15       2625.75       2621.83       160.26 o
   2   4  15       1001.88        975.24        78.76 o
   3   4  15        456.77        373.30        69.16 o
   4   4  15        229.21        315.05        79.68 o
  -4   5  15        326.23        278.22        83.91 o
  -3   5  15       1018.75       1206.26       168.37 o
  -2   5  15        546.35        576.56        58.94 o
  -1   5  15        574.37        636.56        58.77 o
   0   5  15       1672.24       1706.79       196.29 o
   1   5  15        585.35        579.52        67.58 o
   2   5  15        556.37        528.01        69.34 o
   3   5  15       1016.13       1093.98        99.12 o
   4   5  15        338.61        287.31        78.69 o
  -3   6  15        260.71        348.69        99.96 o
  -2   6  15        841.72        835.93        71.20 o
  -1   6  15         78.09        126.60        41.47 o
   0   6  15        243.65        257.15        53.92 o
   1   6  15         94.00         68.50        46.05 o
   2   6  15        900.02        871.53       122.29 o
   3   6  15        251.82        200.41        63.15 o
  -3   7  15       1052.94       1188.88       114.98 o
  -2   7  15        277.98        271.56        69.19 o
  -1   7  15        490.85        381.60        53.16 o
   0   7  15        441.75        450.44        64.60 o
   1   7  15        472.92        430.82        65.29 o
   2   7  15        284.61        200.47        86.22 o
   3   7  15       1087.03       1148.16       149.62 o
  -3   8  15        146.46        182.40        69.60 o
  -2   8  15        297.56        252.38        60.04 o
  -1   8  15       1085.45       1058.84       102.27 o
   0   8  15        499.97        476.24        67.18 o
   1   8  15       1189.66       1199.96       177.59 o
   2   8  15        284.00        223.05        63.09 o
   3   8  15        124.92        108.04        61.78 o
  -3   9  15        162.35        193.45       124.09 o
  -2   9  15        830.58        736.31        80.91 o
  -1   9  15        301.88        289.92        61.32 o
   0   9  15       1919.47       1942.25       116.80 o
   1   9  15        305.63        407.57        80.43 o
   2   9  15        840.27        807.28        86.87 o
  -2  10  15         66.17         21.65        69.61 o
  -1  10  15       1374.43       1410.79       135.54 o
   0  10  15        529.85        507.90        75.57 o
   1  10  15       1305.79       1228.29       103.97 o
   2  10  15         83.77         52.65        55.65 o
  -1  11  15        156.52        114.34        60.13 o
   0  11  15        331.04        293.09        65.68 o
   1  11  15        150.63        190.63        63.54 o
   0  12  15          8.48         15.20        59.24 o
   0   0  16       3171.62       3140.28       135.79 o
   1   0  16        477.01        564.32        46.25 o
   2   0  16       2386.53       2350.65       120.80 o
   3   0  16         12.21         41.36        52.38 o
   4   0  16          4.44        -19.73        64.45 o
  -4   1  16        423.62        313.16        81.84 o
  -3   1  16        572.27        624.36       138.77 o
  -2   1  16        441.29        458.11        49.50 o
  -1   1  16       3056.49       3061.39       179.46 o
   0   1  16         54.51         59.84        38.90 o
   1   1  16       3056.26       3158.44       175.94 o
   2   1  16        408.93        292.20        59.75 o
   3   1  16        581.36        645.07       101.88 o
   4   1  16        424.91        395.16        82.95 o
  -4   2  16         60.65         24.02        67.22 o
  -3   2  16       1179.01       1233.02       126.36 o
  -2   2  16         74.49        102.98        37.20 o
  -1   2  16        229.10        226.01        38.07 o
   0   2  16       2351.25       2235.06       108.51 o
   1   2  16        252.66        314.24        44.15 o
   2   2  16        108.88         62.67        47.75 o
   3   2  16       1160.74       1060.23        94.30 o
   4   2  16         49.44          8.18        66.78 o
  -4   3  16       1315.51       1465.03       175.43 o
  -3   3  16        139.59         84.97        54.31 o
  -2   3  16       1683.27       1760.60       132.15 o
  -1   3  16        157.93        120.46        44.48 o
   0   3  16         21.94          7.66        27.23 o
   1   3  16        151.56        102.87        38.11 o
   2   3  16       1665.62       1746.35       101.37 o
   3   3  16        131.02        170.23        52.38 o
   4   3  16       1339.96       1560.76       133.82 o
  -3   4  16        483.99        517.55        67.41 o
  -2   4  16        387.70        352.91        46.62 o
  -1   4  16       1419.27       1464.62       118.49 o
   0   4  16       1191.11       1150.56        69.55 o
   1   4  16       1411.95       1267.97       101.26 o
   2   4  16        379.80        287.38        52.37 o
   3   4  16        497.72        348.55        86.87 o
  -3   5  16        225.78        239.04        71.69 o
  -2   5  16        413.91        465.37        59.05 o
  -1   5  16       1731.56       1807.95       130.19 o
   0   5  16         31.88         11.57        41.82 o
   1   5  16       1727.06       1769.88       134.92 o
   2   5  16        408.84        204.77        57.88 o
   3   5  16        224.50        173.55        78.95 o
  -3   6  16        117.61        116.45        67.44 o
  -2   6  16        724.34        694.62        77.78 o
  -1   6  16        250.89        238.75        46.12 o
   0   6  16       3970.19       3867.58       352.24 o
   1   6  16        226.49        250.49        57.94 o
   2   6  16        746.79        695.13        81.28 o
   3   6  16        127.32         35.14        60.78 o
  -3   7  16        418.63        535.64        85.97 o
  -2   7  16        233.83        237.45        61.77 o
  -1   7  16       1737.14       1713.46       117.38 o
   0   7  16         40.63        -10.84        45.78 o
   1   7  16       1687.40       1735.58       151.63 o
   2   7  16        240.11        154.91        62.01 o
   3   7  16        427.14        467.82        80.02 o
  -3   8  16        682.84        689.48        95.91 o
  -2   8  16       1072.64       1072.04       103.67 o
  -1   8  16        101.01        100.09        51.25 o
   0   8  16        390.54        364.11        64.48 o
   1   8  16        105.55         81.22        56.72 o
   2   8  16       1078.13       1136.30       139.22 o
   3   8  16        684.41        627.87        85.65 o
  -2   9  16        514.28        471.61        84.18 o
  -1   9  16          9.59        -30.70        49.30 o
   0   9  16         31.00         45.55        53.02 o
   1   9  16          3.60         63.58        56.75 o
   2   9  16        502.92        388.35        75.58 o
  -2  10  16        110.87        167.30        76.66 o
  -1  10  16         12.92         63.18        55.28 o
   0  10  16         28.57         -0.81        60.47 o
   1  10  16         11.12          6.84        56.92 o
   2  10  16        116.59        103.29        64.79 o
  -1  11  16        624.96        609.98       118.27 o
   0  11  16          0.11         39.93        59.37 o
   1  11  16        630.28        441.41        85.53 o
   1   0  17        853.67        883.96        58.83 o
   2   0  17        497.07        520.83        62.92 o
   3   0  17        343.65        293.54        88.38 o
  -3   1  17        527.88        549.38        75.15 o
  -2   1  17        889.47        898.02        81.05 o
  -1   1  17        638.70        576.86       105.69 o
   0   1  17        381.20        413.43        41.58 o
   1   1  17        669.94        660.67        60.01 o
   2   1  17        866.69        961.56        88.71 o
   3   1  17        542.58        613.99       106.83 o
  -3   2  17        562.00        339.73        67.58 o
  -2   2  17        505.19        500.74        53.94 o
  -1   2  17       1152.94       1185.85        81.85 o
   0   2  17       2296.35       2271.61       139.76 o
   1   2  17       1222.62       1255.06        88.72 o
   2   2  17        527.64        482.80        71.03 o
   3   2  17        518.16        476.90        72.97 o
  -3   3  17        188.96        225.93        62.47 o
  -2   3  17        661.29        625.00        58.54 o
  -1   3  17       1385.23       1417.51        93.35 o
   0   3  17       2007.38       1928.92        93.27 o
   1   3  17       1386.48       1504.39       160.77 o
   2   3  17        673.70        587.26        76.12 o
   3   3  17        171.71        105.06        53.20 o
  -3   4  17        178.77        164.72        72.73 o
  -2   4  17       1317.40       1096.66        75.32 o
  -1   4  17        936.07        914.69        86.01 o
   0   4  17        503.60        463.88        50.59 o
   1   4  17        886.28        934.45       133.38 o
   2   4  17       1333.80       1334.43       158.80 o
   3   4  17        207.53        156.68        79.24 o
  -3   5  17        559.66        602.81        88.66 o
  -2   5  17        679.82        627.08        82.56 o
  -1   5  17        646.41        680.80       105.48 o
   0   5  17        574.13        447.06        73.36 o
   1   5  17        639.16        658.19        91.51 o
   2   5  17        675.95        823.30       107.27 o
   3   5  17        558.10        439.17       152.96 o
  -3   6  17        792.62        816.38       102.14 o
  -2   6  17        488.18        421.20        66.47 o
  -1   6  17          5.81        -33.70        42.72 o
   0   6  17        440.61        436.84        66.57 o
   1   6  17          4.90         45.67        49.89 o
   2   6  17        431.29        460.50        74.61 o
   3   6  17        778.97        953.73       154.86 o
  -2   7  17        646.00        567.77       151.83 o
  -1   7  17        123.80        156.66        53.41 o
   0   7  17        153.94         65.41        51.17 o
   1   7  17        118.21         58.93        55.15 o
   2   7  17        660.09        631.23       154.24 o
  -2   8  17        264.59        184.40        65.76 o
  -1   8  17        653.37        651.19        76.85 o
   0   8  17        496.80        365.31        66.29 o
   1   8  17        604.65        515.42        76.84 o
   2   8  17        243.10        181.76        66.84 o
  -2   9  17        621.65        660.31        94.12 o
  -1   9  17        648.00        582.02        76.83 o
   0   9  17        522.28        505.67        75.89 o
   1   9  17        663.97        512.27        81.63 o
   2   9  17        617.02        512.27        82.63 o
  -1  10  17        545.21        476.30        80.33 o
   0  10  17        862.86        812.31        90.40 o
   1  10  17        576.15        612.48       136.42 o
   0   0  18        953.29        939.14       120.50 o
   1   0  18       2232.49       2215.60       227.31 o
   2   0  18         29.17         65.93        46.13 o
   3   0  18        239.02        219.70        74.25 o
  -3   1  18        323.36        241.88        70.71 o
  -2   1  18       1215.03       1231.64        98.78 o
  -1   1  18        141.63         58.47        40.32 o
   0   1  18       2568.22       2687.54       141.98 o
   1   1  18        143.81        142.33        41.04 o
   2   1  18       1167.87       1102.08        98.68 o
   3   1  18        347.86        479.99        92.50 o
  -3   2  18         82.10        146.57        82.15 o
  -2   2  18        638.69        679.06        93.20 o
  -1   2  18        648.95        740.49        66.32 o
   0   2  18         24.77         10.84        33.26 o
   1   2  18        601.22        685.68        64.28 o
   2   2  18        602.70        618.16        75.71 o
   3   2  18        103.35        108.46        62.99 o
  -3   3  18       1375.15       1457.97       128.83 o
  -2   3  18         83.41         97.74        42.49 o
  -1   3  18        328.19        356.14        46.19 o
   0   3  18         77.69         27.88        35.12 o
   1   3  18        329.25        287.21        46.17 o
   2   3  18         79.88        118.98        62.81 o
   3   3  18       1352.93       1324.34       143.46 o
  -3   4  18        196.92        167.50        72.26 o
  -2   4  18        532.53        490.93        61.24 o
  -1   4  18        514.74        396.61        54.00 o
   0   4  18          0.64         64.87        45.03 o
   1   4  18        470.69        500.93        69.11 o
   2   4  18        557.77        313.94        78.35 o
   3   4  18        200.27        152.59        79.65 o
  -3   5  18        354.72        344.52        82.51 o
  -2   5  18        676.33        687.59        78.69 o
  -1   5  18        283.30        214.69        57.12 o
   0   5  18       1080.44       1086.98       102.91 o
   1   5  18        286.83        335.54        64.61 o
   2   5  18        670.62        563.92        81.60 o
   3   5  18        353.61        223.02        87.86 o
  -2   6  18        117.89        137.41        77.53 o
  -1   6  18       1731.48       1742.93       169.01 o
   0   6  18         36.42         74.91        53.44 o
   1   6  18       1837.90       1798.04       224.51 o
   2   6  18        117.24        127.46        64.79 o
  -2   7  18        569.26        493.75        75.07 o
  -1   7  18         86.59         65.02        52.42 o
   0   7  18       1578.32       1553.12       196.75 o
   1   7  18         78.01         21.14        55.94 o
   2   7  18        560.27        404.49        76.71 o
  -2   8  18        258.04        332.94        86.28 o
  -1   8  18        748.76        822.54       107.67 o
   0   8  18        125.06         61.33        57.45 o
   1   8  18        763.52        785.61       102.27 o
   2   8  18        289.93        156.99        77.66 o
  -1   9  18        181.25        217.56        63.70 o
   0   9  18         20.25        -26.37        56.28 o
   1   9  18        192.99        157.89        65.29 o
   1   0  19          2.15        -35.13        35.13 o
   2   0  19        166.27        187.05        53.77 o
   3   0  19       1065.46       1031.30       145.21 o
  -3   1  19        312.08        398.15        77.10 o
  -2   1  19        551.29        459.70        62.47 o
  -1   1  19        311.71        315.45        43.38 o
   0   1  19        122.85         36.71        33.44 o
   1   1  19        334.55        302.90        57.56 o
   2   1  19        532.20        507.92       101.63 o
   3   1  19        331.52        237.81        71.11 o
  -3   2  19         98.97        146.75        63.54 o
  -2   2  19        957.04        949.39       102.86 o
  -1   2  19        406.55        400.02        48.28 o
   0   2  19        783.25        706.97        62.13 o
   1   2  19        454.79        402.89        53.10 o
   2   2  19        957.39        842.26        89.78 o
   3   2  19         82.14         35.12        62.42 o
  -3   3  19        455.04        554.19        90.74 o
  -2   3  19        233.70        151.86        47.54 o
  -1   3  19       1410.72       1517.13        90.21 o
   0   3  19        474.68        413.50        52.96 o
   1   3  19       1431.17       1592.01       142.78 o
   2   3  19        243.14        217.88        80.32 o
   3   3  19        444.32        328.18        90.51 o
  -2   4  19        177.28        147.79        52.52 o
  -1   4  19        322.28        316.92        52.00 o
   0   4  19       2696.93       2850.17       345.72 o
   1   4  19        324.97        308.34        60.23 o
   2   4  19        188.46        157.59        80.74 o
  -2   5  19        404.17        331.37        67.15 o
  -1   5  19        500.12        299.01        80.18 o
   0   5  19         68.38         74.30        50.50 o
   1   5  19        515.08        551.69        88.94 o
   2   5  19        418.44        352.68        73.50 o
  -2   6  19        196.41        146.50        60.46 o
  -1   6  19        323.05        285.55        61.55 o
   0   6  19          0.29          6.73        52.56 o
   1   6  19        316.54        278.59        69.83 o
   2   6  19        177.91         53.18        65.18 o
  -1   7  19        175.61         91.92        54.44 o
   0   7  19         17.27         16.00        53.09 o
   1   7  19        175.85        135.43        65.52 o
  -1   8  19        149.37         95.60        57.97 o
   0   8  19        426.44        420.31        73.15 o
   1   8  19        130.45         77.53        64.46 o
   0   0  20       1648.12       1774.23       189.64 o
   1   0  20        413.34        342.66        54.08 o
   2   0  20        234.55         94.19        51.90 o
  -2   1  20        255.73        244.27        57.14 o
  -1   1  20       1221.41       1214.89        88.54 o
   0   1  20        248.87        166.92        44.70 o
   1   1  20       1230.60       1328.94       161.38 o
   2   1  20        264.45        276.20        59.10 o
  -2   2  20        519.57        420.54        59.35 o
  -1   2  20        463.87        476.82        52.71 o
   0   2  20         50.29         87.80        48.08 o
   1   2  20        461.16        390.85        75.24 o
   2   2  20        566.12        440.22        73.17 o
  -2   3  20        478.67        428.92        62.63 o
  -1   3  20         85.23         57.36        40.16 o
   0   3  20          0.60        -21.58        44.28 o
   1   3  20         79.02         79.01        51.66 o
   2   3  20        502.95        409.84        91.10 o
  -2   4  20        117.43         63.54        56.09 o
  -1   4  20         17.39         68.61        49.34 o
   0   4  20        135.74         81.28        49.81 o
   1   4  20         36.03         18.70        50.78 o
   2   4  20        114.93        111.07        75.45 o
  -2   5  20        337.09        255.40        68.47 o
  -1   5  20        620.17        610.75        78.61 o
   0   5  20        354.76        357.49        66.69 o
   1   5  20        637.67        629.29        80.12 o
   2   5  20        343.83        391.11       121.06 o
  -1   6  20        273.92        238.50        77.53 o
   0   6  20        692.46        605.41        77.39 o
   1   6  20        256.69         97.14       100.72 o
  -1   7  20        612.40        561.28        86.21 o
   0   7  20        255.30        215.74        63.60 o
   1   7  20        622.19        585.57        87.49 o
   1   0  21         26.36         30.23        46.17 o
   2   0  21        656.90        632.01        70.69 o
  -2   1  21        218.51        110.23        53.99 o
  -1   1  21         72.65          8.76        39.71 o
   0   1  21        454.65        397.91        57.48 o
   1   1  21         69.65         69.67        52.01 o
   2   1  21        226.71        219.22        57.32 o
  -2   2  21        128.29         67.64        47.28 o
  -1   2  21        924.83        984.71        69.50 o
   0   2  21         12.42        -10.30        40.81 o
   1   2  21        856.26        786.60       134.77 o
   2   2  21        118.19         60.98        58.51 o
  -1   3  21         28.75        -29.35        48.76 o
   0   3  21       1259.35       1169.09       146.38 o
   1   3  21         26.37         84.75        66.48 o
  -1   4  21        923.45        916.85       158.67 o
   0   4  21        127.50         62.16        52.53 o
   1   4  21        946.74        981.18       182.06 o
  -1   5  21         98.80        110.64        56.51 o
   0   5  21        249.30        244.38        63.07 o
   1   5  21        106.22        137.08        60.48 o
   0   6  21         95.41        127.16        60.36 o
   0   0  22        258.35        267.45        88.55 o
   1   0  22        325.94        268.38        54.55 o
  -1   1  22        475.21        433.70        55.89 o
   0   1  22        578.19        519.44        72.61 o
   1   1  22        483.24        446.17       116.45 o
  -1   2  22        103.81        120.63        49.05 o
   0   2  22        480.09        408.63        57.94 o
   1   2  22        117.14         85.24        68.89 o
   0   3  22          7.26         98.43        53.93 o
                                                
